# Supplementary material for: Exploring the diagnostic value of CLR and CPR in differentiating Kawasaki disease from other infectious diseases based on clinical predictive modeling
Source: Front Pediatr. 2024 Feb 16;12:1345141. doi: 10.3389/fped.2024.1345141 (PMC10904529; doi:10.3389/fped.2024.1345141)
Supplement: Supplementary file 1 [file Datasheet1.csv]

id	GROUP	AGE(years-old)	GENDER	WBC	HGB	HCT	MCV	MCH	MCHC	PLT	MPV	PDW	MO	ESR	ALT	AST	ALB	NLR	PLR	CLR	CPR
1	1	0.416666667	1	4.16	90	27.6	78.6	25.6	326	353	10.4	10.8	0.54	112	79	76	29.6	0.669245648	164.1310817	114.8452611	44.42446043
2	1	0.666666667	1	22.4	77	23.5	60.7	19.9	328	616	9.5	10.2	1.3	65	9	17	33.6	1.844720497	85.40372671	16.4984472	396.6666667
3	1	1	1	17.92	121	37.8	83.4	26.7	320	347	9.7	10.2	0.71	93	81	22	28.5	4.987341772	122.5559448	2.013166817	0.784044017
4	1	1	0	17.5	122	37.8	88.1	28.4	323	213	11.2	12.8	0.45	70	15	34	41.1	2.285714286	41.39941691	19.63070943	87.06896552
5	1	1	1	11.18	113	36.1	84	26.3	313	402	10	10.6	0.66	47	254	136	38.9	4.51497006	215.3117736	84.62502544	2.989593188
6	1	3	0	19.69	110	33.4	84.1	27.7	329	352	11.5	13	1.23	98	8	24	35.6	5.48951049	125.0146502	63.21763559	741.6666667
7	1	0.5	0	10.71	109	32.5	78.7	26.4	335	272	9.5	9.8	0.24	68	63	560	32	3.199134199	109.9429671	15.35967923	37.25490196
8	1	1	0	17.17	107	32.3	87.8	29.1	331	225	11.2	13.2	1.14	75	96	84	39.2	1.273838631	32.03973497	4.841559951	11.76470588
9	1	4	1	17.73	111	32.7	86.3	29.3	339	409	9.4	9.7	1.27	70	21	36	35.3	4.603658537	140.660036	33.04994979	150.15625
10	1	1	1	18.51	110	33.7	85.1	27.8	326	656	9.8	10.8	1.43	70	14	52	37.2	1.454285714	101.2580073	5.495099174	96.21621622
11	1	1	1	11.38	118	36.7	86.8	27.9	322	385	9.8	10.5	0.39	48	36	36	36	5.070512821	216.8671984	21.96836555	19.21182266
12	1	0.75	0	21.3	94	29.5	78.5	25	319	492	9.5	8.8	0.62	73	26	22	27.1	3.434146341	112.6760563	38.93278369	314.8148148
13	1	1	1	18.03	114	36	83.9	26.6	317	389	9.4	9.6	1.25	72	17	25	37.5	2.861344538	90.65190136	1.398229841	2.97029703
14	1	7	1	8.39	123	37.8	84.9	27.6	325	154	10.7	12.7	0.42	55	641	90	28.9	20.38636364	417.1632896	425.2898472	9.457831325
15	1	2	0	23.95	132	40.2	88.7	29.1	328	403	9.9	11.2	0.88	56	331	93	34.2	4.781818182	101.9801354	19.23198583	62.80991736
16	1	6	0	14.82	112	33.5	85.2	28.5	334	319	11.5	13.1	0.52	77	64	36	33	12.61428571	307.499518	133.0248699	85.18518519
17	1	1	1	11.32	89	29.2	64.5	19.6	305	290	11.2	12.9	1.39	44	12	24	36.1	2.523012552	107.1898517	17.55695847	89.62264151
18	1	0.25	1	9.61	103	30.9	86.1	28.7	333	303	11	12.5	0.59	58	39	53	25.8	1.509803922	88.31836585	21.86098165	468.75
19	1	0.833333333	1	15.56	105	31.9	80.8	26.6	329	288	10.4	11.8	1.53	74	24	24	37.3	1.830618893	60.28989391	30.35428686	453.125
20	1	2	0	8.43	116	36.4	84.1	26.8	319	647	9.2	9.6	0.37	6	52	32	33.9	0.562711864	130.0842431	4.021151256	153.8461538
21	1	2	1	13.76	106	33.6	81.6	25.7	315	201	11.5	13.1	0.63	12	31	31	29.6	4.85620915	95.47423621	94.04924761	12.48423707
22	1	0.5	1	16.43	126	37.5	76.2	25.6	336	527	9.2	9.1	0.85	69	20	28	39.8	2.502024291	129.8602093	16.38653495	302.2727273
23	1	1	1	6.13	100	31.9	82.2	25.8	313	322	10	10.9	0.37	94	62	88	35.9	3.82320442	290.2129731	40.64784188	42.54716981
24	1	1	0	5.49	113	36	76.9	24.1	314	327	10	10.9	0.51	32	63	40	39	0.538869258	105.2347023	7.273101753	11.07843137
25	1	2	1	22.91	122	37.1	86.3	28.4	329	243	9.9	10.3	1.42	61	95	38	32	6.775	88.38934963	6.911101411	12.17948718
26	1	1	1	27.48	100	33.6	55	16	298	656	10.3	12.3	1.63	32	46	81	35.6	1.908496732	78.01276746	7.135314097	857.1428571
27	1	3	1	10.23	115	35.8	85	27	321	386	8.3	8.5	0.46	70	9	39	39.1	2.374100719	135.7271954	19.55034213	505.4545455
28	1	0.5	1	14.61	87	26.6	77	25	327	674	9.7	9.5	1.34	92	39	42	30.1	1.059808612	110.3655162	17.99580153	1570
29	1	6	1	11.32	98	30.7	57	18	319	517	9.5	9.8	0.66	75	9	14	36.8	4.526946108	273.4813059	20.52432238	194
30	1	2	1	13.3	118	34.7	80	27	340	227	10.3	11.1	0.43	37	45	72	28.9	11.01298701	221.6580412	80.07030563	110.8108108
31	1	1	0	9.08	116	34.2	82	28	339	290	10.5	11.6	0.86	46	58	36	32.6	0.390977444	60.03444735	7.452552085	7.809110629
32	1	1	1	18.37	118	36.8	78	25	321	400	11	12.7	1.27	47	95	86	39.4	1.060948081	49.15266942	6.296456953	51.24
33	1	0.5	0	33.33	116	34.6	81	27	335	530	9.4	9.5	2.75	26	28	28	33	3.258215962	74.65535286	8.165605293	71.56790123
34	1	1	1	10.74	112	34.9	83	27	321	468	8.7	8.6	0.93	71	11	34	40.4	1.563583815	125.9405173	12.40567916	512.2222222
35	1	1	0	8.52	96	31.7	93	28	303	434	9.7	10	0.53	13	35	42	30.3	1.242894057	131.6252381	22.7462969	277.7777778
36	1	3	0	18.56	114	35.9	88	28	318	300	9.6	9.5	0.51	54	13	27	36.6	5.132911392	102.302488	50.12821912	918.75
37	1	2	1	16.45	98	29.9	82	27	328	296	10.1	11.1	1.09	107	17	33	31.6	3.603960396	89.0788167	22.34493966	100.3378378
38	1	5	0	13.65	125	38.3	88	29	326	231	9.4	9.4	0.88	85	12	39	41.2	11.60810811	228.6902287	64.35006435	122.6415094
39	1	3	1	20.35	110	32	80	28	344	466	8	7.4	1.11	105	21	24	33.4	2.651821862	92.70956639	16.59819555	148.9821429
40	1	5	0	15.51	116	35.9	85	27	323	446	9.9	10.5	1.24	82	9	37	38.7	2.033898305	97.47675092	13.38447584	130.2978723
41	1	1	1	15.48	111	34.3	79	26	324	328	9.2	9.3	0.65	45	12	24	38.8	2.560784314	83.09266859	23.97274155	305.2580645
42	1	2	1	18.63	121	35.1	75	26	345	479	9.9	10.2	0.53	87	48	24	31.9	6.468253968	204.0572894	91.59147645	19.61678832
43	1	2	0	16.95	103	31.1	85	28	331	391	9	8.6	0.7	102	41	28	27.2	2.776	92.27138643	41.66843658	326.9814815
44	1	5	1	22.35	125	36.2	81	28	345	382	9.6	9.7	1.29	83	225	34	34.2	2.09	56.97240865	19.90753169	108.5203252
45	1	0.75	1	13.59	99	30	76	25	330	276	9.5	9.4	0.36	74	80	31	31.9	3.415	101.5452539	66.0816777	22.90943878
46	1	1	0	18.6	123	38.2	74	24	322	356	11.3	12.5	0.87	34	22	22	29.7	7.380530973	169.3786278	26.8055952	40.24285714
47	1	2	1	13.19	105	34.2	62	19	307	301	0	0	0.36	44	358	46	30.3	6.94214876	188.5976729	63.2209475	14.70845481
48	1	2	1	16.78	119	34	81	28	350	296	8.9	8.1	0.91	57	21	31	37.4	3.247706422	80.91764989	9.885075068	241.0666667
49	1	1	1	18.92	122	35.8	80	27	341	284	9.4	8.8	0.45	99	17	77	29.1	2.180327869	49.21498631	10.06654421	322.7222222
50	1	1	1	14.17	121	35	82	28	346	480	8.6	8.2	0.9	78	63	31	32.9	2.220640569	120.5494039	6.672911796	61.79069767
51	1	1	0	12.58	101	30.5	84	28	331	222	12	14.8	0.55	103	87	70	31	5.169934641	115.3402537	138.7200349	244.9541284
52	1	2	1	17.09	110	30.9	79	28	356	398	9.2	9	0.81	87	21	35	35.9	2.846534653	115.2894693	24.13547382	20.47174447
53	1	1	0	16.38	121	36	85	29	336	440	9.2	9.4	0.63	44	200	46	35.5	1.533333333	71.63207163	5.325193325	136.2916667
54	1	5	1	10.53	121	34.7	83	29	349	366	9.4	9.2	0.72	51	8	16	36.8	3.357843137	170.3815429	5.833007467	255.7142857
55	1	0.833333333	1	16.54	100	30.7	84	28	326	525	9.1	9.1	0.54	61	50	53	28.3	5.189189189	214.4677931	39.51518023	27.17134831
56	1	2	1	19.84	112	33.3	77	26	336	337	10	10.1	1.33	77	9	17	30.8	1.960526316	55.87462861	13.09820671	1580
57	1	2	0	16.97	107	32.1	88	29	333	294	10.9	12	0.43	81	121	28	36.5	6	127.3874311	66.36711844	69.94063927
58	1	0.666666667	0	9.89	111	34.7	82	26	320	312	11.4	14.2	0.57	30	59	49	40	1.470752089	87.87469969	15.43440238	74.05405405
59	1	1	0	13.27	85	28.2	72	22	301	1040	9	8.7	0.88	77	15	41	31.1	0.882743363	173.3899741	10.79185867	1321.020408
60	1	1	1	16.94	109	33.1	79	26	329	351	9.8	10.2	1	48	34	44	38.2	4.049450549	113.8471918	12.53616513	214.7222222
61	1	2	1	10.1	116	36.7	80	25	316	332	9.5	9.8	0.37	64	97	44	39.1	3.306306306	148.0688609	10.02586745	1.676360925
62	1	1	1	8.5	107	31.9	78	26	335	308	9.8	8.8	0.8	77	19	63	39.9	1.245524297	92.67338649	7.844140214	18.4893617
63	1	0.666666667	1	12.19	89	26	56	19	342	441	9.2	10.6	0.71	70	20	24	36	2.710084034	152.0050186	36.19167109	437.5
64	1	0.25	1	10.54	108	32.7	87	29	330	192	10.2	11.8	0.57	15	128	55	34.6	1.160891089	45.08989798	16.24410544	864.625
65	1	1	1	5.34	114	34.3	80	27	332	311	8.7	8.5	0.47	93	19	42	37.1	0.168211921	77.13867599	4.712652231	387.755102
66	1	4	1	12.79	114	35.5	81	26	321	299	10.7	12.1	0.64	58	985	34	30.8	8.673684211	246.0804082	112.563269	21.53858268
67	1	2	0	18.27	118	36.6	83	27	322	371	11.7	14.3	1.11	70	91	329	28.7	5.828358209	151.5411449	17.24137931	13.66019417
68	1	2	1	8.91	113	34.8	83	27	325	413	10.1	11.4	0.34	47	144	32	35.3	4.531791908	267.9330232	44.95825305	70.71428571
69	1	1	1	5.07	96	30.1	81	27	336	302	9.6	9.8	0.68	66	103	33	31.2	0.784741144	81.15269067	20.33654182	44
70	1	2	1	9.48	114	34.9	80	26	327	389	9.4	9.9	0.44	48	719	708	33.8	1.948387097	132.3669525	21.1855179	188.6666667
71	1	1	0	23.99	110	35.3	80	25	312	401	10.1	10.4	1.35	52	25	41	37.4	1.42746114	43.30388093	1.036701389	60
72	1	3	1	5.45	104	31	81	27	335	504	8.1	7.6	0.44	91	20	29	35.2	1.165841584	228.9036243	13.915887	76.6
73	1	0.833333333	1	24	108	34.2	80	25	316	1062	10.1	11	1.27	45	9	22	40.5	1.678899083	135.3211009	5.889398573	924.4
74	1	1	0	19.26	111	33.4	83	28	332	573	9	9.2	0.85	75	13	34	32.6	4.182320442	164.3689437	19.2366167	231.2413793
75	1	3	1	15.12	101	32.4	84	26	312	198	11.2	13.3	0.3	90	92	45	40.5	36.69230769	503.6630037	458.6385836	34.87427466
76	1	4	1	19.98	117	37.5	85	26	312	494	9	8.2	1.13	50	40	30	35.5	0.993617021	52.60579729	0.053138245	10.18367347
77	1	1	1	10.4	104	31.7	88	29	328	351	9.1	8.8	0.37	109	659	326	42.1	7.078947368	296.0526316	73.21187584	59.04761905
78	1	1	1	21.05	116	36.8	85	27	315	512	10.6	12.2	0.63	80	92	72	35	2.345323741	87.49295101	19.67736974	959.5833333
79	1	2	0	13.72	111	33.6	84	28	330	215	10.3	11.1	0.35	19	652	600	26.3	13.640625	244.8524052	85.63001093	40.86413043
80	1	3	0	5.9	107	32.3	86	28	331	363	9.7	11.1	0.97	94	14	21	34.6	1.655263158	161.9090098	5.017841213	140.625
81	1	0.916666667	0	21.51	107	33.3	81	26	321	389	11.2	13.7	0.84	109	9	17	38.7	1.204705882	42.55202778	5.896026472	245
82	1	0.25	1	14.43	104	31.7	89	29	328	313	10.2	10.7	0.96	30	2	28	39.1	7.221238938	191.9550592	39.74634948	74.49425287
83	1	1	1	15.1	120	38.4	80	25	313	256	10.2	10.8	0.8	57	268	303	43.8	2.560606061	64.21834236	14.70248846	91.578125
84	1	1	1	14.89	100	32	83	26	313	427	10.3	10.4	0.47	57	321	123	42.5	3.899470899	151.7299704	40.06452965	275
85	1	0.833333333	0	10.98	109	35.1	83	26	311	364	10.7	12.1	0.69	39	85	99	42.4	1.966555184	110.873525	12.73827147	29.04166667
86	1	2	0	12.65	120	37.1	80	26	323	306	9.6	10.1	0.8	33	481	347	42.5	1.687134503	70.73018515	10.35989182	64.02857143
87	1	1	0	8.09	117	35.9	81	27	326	313	9.6	10.3	0.23	63	62	64	35.7	4.217877095	216.1438012	62.2949914	69.39230769
88	1	3	0	4.93	91	28.8	62	20	316	230	0	0	0.17	8	172	79	38	2.606060606	176.7164546	21.51330752	107.6923077
89	1	1	1	21.86	111	35.6	77	24	312	392	9.1	8.8	1.27	54	81	94	42	1.368686869	45.28357685	7.013178445	1011.833333
90	1	0.666666667	1	11.99	108	34	59	19	318	624	0	0	1.41	32	25	41	41.2	0.185741088	97.64234423	7.021173054	915.7142857
91	1	1	1	24.73	116	34.1	75	25	340	422	9.6	10.1	1.5	62	23	27	36.6	2.167247387	59.4574717	9.489243411	962.1428571
92	1	1	1	18.77	113	34.9	82	27	324	408	10.2	11.3	0.44	81	15	25	39	1.556756757	58.74814612	10.08653832	538.8461538
93	1	1	0	9.68	105	31.6	82	27	332	371	9.3	8.9	0.81	68	52	30	34.5	0.514938489	67.35755058	11.55245537	20.86229508
94	1	1	1	15.14	111	34.4	79	26	323	266	10.7	13	0.4	19	68	63	41	3.922279793	91.03291559	53.07971882	3165.306122
95	1	0.25	0	16.5	110	32.2	89	30	342	516	9.4	9.3	1.16	24	21	27	31.6	1.220551378	78.37776259	7.196779828	966.9387755
96	1	0.416666667	1	6.85	109	34.4	79	25	317	270	10.2	10.8	1.64	41	67	48	40.2	0.396946565	75.22148549	24.12380899	1767.142857
97	1	1	1	20.08	124	35.2	75	26	352	436	9.6	10.2	1.03	48	166	58	36.5	5.22	144.7543161	28.33665339	112.3026316
98	1	4	1	18.08	118	34.2	84	29	345	253	10.7	12.2	0.67	96	56	30	31.9	16.4	254.4247788	184.9758648	199.9347826
99	1	1	1	13.35	103	32.4	83	26	318	390	10	9.6	0.56	99	24	28	39.9	2.68503937	115.0137132	12.42443009	247.8235294
100	1	1	1	16.61	109	32	85	29	341	358	10.3	11	1.23	61	91	60	39.1	1.3046875	56.12833634	7.172825105	22.10144928
101	1	3	1	12.71	105	31.5	81	27	333	531	9	9.1	0.65	96	82	47	35.5	2.492537313	155.8885353	25.27977735	782.8181818
102	1	1	1	11.96	120	36.3	82	27	331	406	9.9	10.4	0.83	93	14	25	40.3	0.722753346	64.90724339	2.188621089	114.0833333
103	1	2	0	10.85	106	33.6	82	26	315	491	9.4	9.9	0.66	100	12	30	34.8	2.172413793	156.0464008	21.04242809	367.8333333
104	1	1	1	16.27	106	31.9	84	28	332	312	9.9	10.2	0.91	82	290	55	37.9	3.269406393	87.56346246	27.68633196	5.30661646
105	1	5	0	14.99	122	38.8	89	28	314	412	8.9	9.5	0.64	50	18	20	38.5	2.953586498	115.9704219	8.202374016	594.6938776
106	1	2	0	18.95	114	35.9	85	27	318	485	9.2	9.8	0.94	72	16	26	33.4	4.701219512	156.0589485	20.04955274	30.54411765
107	1	2	1	19.26	116	36.3	84	27	320	330	9.4	9.7	0.64	43	78	34	33.9	3.380733945	78.59613021	13.81386531	55.76923077
108	1	1	1	23.69	109	33.4	78	26	326	343	9.2	9.3	1.71	109	24	28	35.4	1.68597561	44.14232618	10.96479939	54.96774194
109	1	6	1	15.73	114	35.4	82	26	322	426	9.3	8.9	0.93	89	14	22	39.7	8.019607843	265.5098912	22.16945265	237.1333333
110	1	0.75	0	14.13	107	34	71	22	315	408	9.2	9.8	0.57	28	68	45	38.3	3.961111111	160.4151923	14.27616576	82.52272727
111	1	3	1	17.68	85	26.4	68	22	322	260	11	13.1	0.55	67	92	23	30.6	4.87654321	90.77705156	58.46740406	52.1682243
112	1	1	1	19.3	118	34.2	78	27	345	370	10.8	13.2	0.97	77	19	26	35.9	2.582375479	73.45204772	15.90336093	7.578997162
113	1	0.416666667	1	10.98	115	35.8	79	25	321	258	9.6	9.4	0.73	51	18	32	43.5	1.559171598	69.51854367	16.62786562	514.25
114	1	0.583333333	1	19.11	97	30.4	84	27	319	401	10.6	12	1.31	89	22	28	37.7	1.758409786	64.17057531	9.191914828	205.1428571
115	1	5	0	14.26	122	37.7	87	28	324	352	9.4	9.7	0.96	56	14	24	43.5	2.899159664	103.7161007	18.18272891	561
116	1	3	1	18.41	109	33	82	27	330	340	10.3	11.2	0.6	84	37	60	33.1	3.625	92.34111896	21.45573058	28.0141844
117	1	3	1	15.37	102	31	82	27	329	355	9.2	8.9	1.38	82	12	27	37.1	2.68852459	94.65959875	17.16938469	429.2666667
118	1	1	1	16.2	115	36.5	77	24	315	422	9.1	9.2	0.44	97	238	78	36.3	13.93650794	413.4822653	51.89104448	8.991511036
119	1	2	1	6.14	115	35.2	81	26	327	240	10.6	11.7	0.11	75	98	77	33.7	5.490066225	258.860582	78.32689777	3.477969349
120	1	1	1	5.85	88	28.9	84	26	304	289	10.1	11	0.44	68	62	58	37.1	0.816115702	102.0696475	49.95408632	176.8
121	1	5	1	16.77	103	31.8	85	28	324	405	8.9	8.6	0.42	89	10	20	35.5	7.522123894	213.7191888	29.30327544	347.0625
122	1	0.833333333	1	15.33	110	33.5	78	26	328	359	10.9	12.7	0.92	66	86	16	31.8	3.107623318	105.0140555	18.46667778	36.07428571
123	1	0.5	0	15.11	103	31.8	76	25	324	665	9.7	9.2	1.23	73	18	36	42.2	0.895074946	94.24108997	8.617745385	276.4090909
124	1	2	0	14.84	97	28.1	79	27	345	403	9.3	9.5	0.88	99	13	24	34.1	1.481481481	71.84215405	12.11690127	424.8125
125	1	1	0	17.56	95	29.1	82	27	326	299	10.1	11	0.9	90	8	28	31.1	2.408759124	62.14355785	17.05518514	356.7826087
126	1	0.416666667	0	5.15	100	29.4	75	26	340	159	11.9	13.3	0.34	28	22	27	30	1.767080745	95.88132425	117.9521196	40.92050209
127	1	0.833333333	1	9.8	101	29.2	79	27	346	307	9.9	10.9	0.41	87	87	49	32	3.587378641	152.070537	83.90628096	66.16796875
128	1	2	0	15.26	110	32.3	80	27	341	378	10.4	10.5	0.4	57	81	27	32.8	3.277777778	114.6788991	35.13482355	723.8125
129	1	3	0	9.86	112	33.3	81	27	336	436	8.7	9	0.32	94	404	49	38	1.819526627	130.8256418	7.639497341	14.38418079
130	1	0.5	0	17.58	111	33.8	83	27	328	569	9.3	9.3	0.81	87	16	25	38.2	1.002277904	73.72739264	7.834021369	403.0666667
131	1	2	0	8.81	114	34.1	83	28	334	248	9.6	10.1	0.74	45	69	40	42	1.104265403	66.70575768	21.78427143	368.1363636
132	1	0.583333333	1	16.19	108	32.4	80	27	333	372	10.1	11.1	0.49	40	28	64	39.7	1.595959596	77.36412925	11.76267514	628.4444444
133	1	1	0	11	109	33.1	84	28	329	282	9.7	9.9	0.33	52	41	28	35.5	3.538095238	122.0779221	71.3982684	21.90305445
134	1	1	1	18.71	117	34.3	86	29	341	363	9.1	9	1.25	82	34	34	39.2	2.563706564	74.90884027	21.96294179	92.54782609
135	1	3	1	9.68	86	26.3	88	29	327	318	9.5	9.6	0.47	78	28	20	36.5	2.235507246	119.0262307	17.0903701	48.06315789
136	1	1	1	9.87	110	34.6	76	24	318	424	9.5	9.8	0.52	29	41	22	40.4	2	149.6810452	7.932389354	172.8461538
137	1	1	0	14.42	111	35.2	80	25	315	342	9.9	11	0.81	62	129	69	40.2	3.50990099	117.4111863	33.65787342	15.2
138	1	1	1	9.3	99	31.1	86	27	318	352	9.3	8.9	0.68	102	150	41	35.1	1.421195652	102.8517999	20.87131837	595.25
139	1	1	0	11.98	104	31.7	79	26	328	333	10.3	11.2	0.69	95	107	39	35.9	3.128318584	122.9925983	50.82216674	16.01862631
140	1	2	1	15.4	102	31.8	80	26	321	452	9.9	10.1	1.21	75	66	141	38.4	4.858064516	189.3590281	51.33221617	471.2692308
141	1	2	1	11.05	93	28.4	81	27	327	196	9.6	9.5	0.55	62	52	17	25.3	1.632183908	50.96999012	26.89447132	16.10903427
142	1	0.916666667	0	20.64	122	37.7	80	26	324	403	9.8	10.4	1.73	79	12	23	41.7	0.835390947	40.17529588	2.387588924	126.0526316
143	1	3	1	10.86	108	31.3	79	27	345	277	9	7.6	0.69	60	14	33	39.4	1.973333333	85.02148557	13.02025783	707
144	1	2	1	12.75	126	37.9	77	26	332	437	8.6	8.6	0.8	39	13	32	42.4	0.861570248	70.8151029	2.573326851	317.6
145	1	1	1	13.8	94	29.1	70	23	323	297	0	0	0.96	44	30	44	39.6	2.283088235	79.12404092	21.51800938	1648.367347
146	1	0.833333333	1	10.98	104	31.8	77	25	327	231	9.3	8.4	0.43	63	431	383	36.7	8.38	210.3825137	117.7686703	36.42535211
147	1	1	1	23.81	124	36.3	82	28	342	403	8.2	7.6	1.89	69	13	33	43.3	3.371428571	80.59838803	13.62572749	681.3
148	1	1	1	18.98	117	34.4	83	28	340	338	9.7	10.3	0.94	87	16	43	40.9	5.032051282	114.1552511	13.5061198	108.0810811
149	1	1	1	16.51	114	34.3	81	27	332	383	9.6	9.7	1.07	64	18	36	41.7	1.275	57.99515445	9.460932768	63.11111111
150	1	2	0	5.49	104	30	79	27	347	583	8.3	7.7	0.3	69	56	27	36.5	0.626118068	189.9697287	4.138277108	2.707889126
151	1	0.333333333	1	13.68	123	35.8	77	27	344	442	9.7	10.7	0.99	21	25	36	43.8	2.333333333	117.0650055	13.84916095	227.3478261
152	1	0.75	0	17.16	104	31.8	80	26	327	412	8.9	8.8	1.7	57	51	51	42.4	2.110320285	85.4424342	9.456735435	76
153	1	1	1	13.89	120	36.8	82	27	326	443	9.4	9.6	0.93	57	111	41	41.6	0.913439636	72.65022443	9.665923765	421
154	1	2	0	11.15	107	31.5	80	27	340	345	9.3	9.2	0.41	83	44	35	31.9	3.682051282	158.6754053	26.89203174	162.4166667
155	1	1	1	19.86	120	38	73	23	316	484	10.2	11.8	0.55	40	15	26	37.4	0.963114754	49.93974213	11.08786093	238.8
156	1	5	1	17.44	112	34	81	27	329	317	9.7	10	0.9	50	8	17	39.9	11.43421053	239.1658619	49.35719459	107.2459016
157	1	3	0	15.52	90	29.2	62	19	323	1272	9.6	9.8	0.95	76	20	33	36.1	2.66798419	323.9476794	13.9256754	683.5
158	1	0.833333333	1	16.51	103	32.6	79	25	316	341	8.9	8.8	0.27	72	270	111	36.6	5.133757962	131.5550892	50.14139279	34.29287599
159	1	3	0	16.3	111	33.8	82	27	328	410	9.3	9.2	0.34	106	99	77	31.6	11	314.4171779	119.0337423	78.79187817
160	1	1	1	16.71	99	31	62	20	319	325	0	0	0.94	32	51	36	31.5	5.371621622	131.4150776	41.33307455	64.28930818
161	1	2	1	12.13	115	36.2	86	27	318	366	9.3	9.7	0.72	37	17	41	40.4	1.324022346	84.28247063	5.614225776	243.8
162	1	5	1	12.47	109	34.1	85	27	320	312	10.2	10.6	0.87	85	24	52	37.3	1.758513932	77.46144927	8.130969435	545.8333333
163	1	6	0	10.64	88	26.1	87	29	337	159	11	13.3	0.29	124	56	73	41.1	8.436893204	145.0835827	146.5252938	96.15568862
164	1	1	0	19.08	103	32.4	81	26	318	318	9.7	9.5	0.49	98	15	21	36.6	6.315789474	125.3132832	50.0070932	352.5
165	1	1	1	21.82	104	31.7	78	25	328	689	8.8	8.7	0.71	109	40	37	38.1	1.520435967	86.03960569	6.833218031	497.4545455
166	1	3	0	8.76	99	30.3	82	27	327	333	8.7	8.2	0.49	95	18	36	36.3	3.075221239	168.2022063	37.87832869	102.7260274
167	1	6	1	12.07	126	37.7	78	26	334	206	11	11.9	0.41	80	21	22	37.6	6.156716418	127.3664816	15.51274283	501.8
168	1	4	0	16.06	107	32.7	80	26	327	402	8.4	8.1	1.49	89	16	20	35.1	4.832258065	161.4911823	30.15305508	258.8275862
169	1	4	1	20.28	110	32.5	82	28	338	420	8.9	8.2	1.34	107	9	22	38.7	6.099236641	158.0920547	58.26445037	644.9583333
170	1	3	1	16.53	118	37.4	82	26	316	265	9.9	10.1	0.66	91	466	413	39.4	11.23076923	205.5315122	87.23843207	20.86827458
171	1	0.666666667	0	37.46	116	36.9	78	24	314	819	8.8	8.7	3.16	45	15	32	43.4	2.371747212	81.27628578	7.793195021	1308.833333
172	1	6	1	13.51	121	36	80	27	336	219	9.7	10	0.62	94	19	21	37.5	10.15294118	190.7084077	30.47851265	77.77777778
173	1	4	1	8.24	101	29.5	77	26	342	325	9	9.2	0.62	15	9	23	36.2	2.24	143.4245366	27.60370697	695
174	1	1	1	16.39	118	34.6	80	27	341	463	10.3	11.6	0.49	54	148	21	38.9	2.516605166	104.2396025	7.751554026	56.44262295
175	1	0.833333333	1	10.67	102	32.4	76	24	315	333	10	11.2	0.67	45	87	22	34.6	1.159493671	79.01011946	11.79694637	146.2352941
176	1	2	1	8.31	107	32.5	77	25	329	310	9.8	9.5	0.23	61	33	47	36.1	7.621621622	336.0761484	66.7273772	33.45108696
177	1	0.5	1	24.6	92	28.2	80	26	326	426	9.1	8.9	1.08	71	22	23	33.8	3.688118812	85.728085	33.99339934	33.38339921
178	1	4	1	24.61	113	34.9	88	28	324	416	8.9	8.2	0.57	99	130	20	32.9	12.55555556	234.7735789	91.20050567	224.4444444
179	1	0.833333333	1	7.6	107	35.4	73	22	302	492	8.9	8.8	0.41	70	74	72	37.1	0.26611797	88.80225254	2.319327124	91.78571429
180	1	0.416666667	0	24.41	88	27.2	60	19	324	559	10.3	11.7	1.66	25	18	27	42.4	2.615384615	92.71437504	9.432319336	1160.612245
181	1	0.583333333	1	23.75	102	31.8	81	26	321	540	9.7	10.4	1.31	103	16	26	29.7	1.380434783	61.78489703	6.228832952	175.6129032
182	1	0.833333333	1	7.37	105	33.3	80	25	315	374	8.1	7.6	0.58	59	12	23	36.1	0.675944334	100.887214	13.17468324	168.4137931
183	1	0.5	0	9.13	109	32.3	74	25	337	325	11	12.1	0.37	25	29	34	43.8	1.494117647	104.6968623	16.76760518	520.5
184	1	5	0	7.82	98	28.6	79	27	343	308	10	9.9	0.67	75	179	73	34.7	0.50802139	70.20711098	11.31063911	8.068292683
185	1	1	0	14.22	105	33.5	81	26	313	561	9.3	9.1	0.62	65	23	60	38.8	2.866666667	164.3811533	9.663619316	54.96666667
186	1	3	1	20.65	119	37.9	86	27	314	425	9.9	10.9	0.52	50	33	25	29.7	3.149779736	90.66569957	13.57638852	176.7777778
187	1	0.333333333	0	10.26	77	25.8	69	21	298	682	9.8	9.2	0.59	38	9	16	30.5	2.5	259.6552144	33.81228679	1110.125
188	0	3	1	14.64	121	36.2	79.4	26.5	334	257	9.5	10.1	1.8	17	18	46	39.9	3.284313725	86.05218044	18.75066967	58.94736842
189	0	1	0	24.87	112	33.3	76	25.6	336	492	10.6	11.3	0.62	16	22	36	43	5.388157895	130.1504666	13.49120691	425
190	0	3	1	3.93	112	35.7	58	18.2	314	184	0	0	0.24	6	70	155	41.3	0.480190174	74.19863458	0.403253449	2.083333333
191	0	3	0	11.12	105	31.5	60.9	20.3	333	272	0	0	0.53	57	45	39	38.5	2.170568562	81.80746373	4.511441014	0.608025942
192	0	1	0	7.61	109	33.3	82.6	27	327	381	9.6	10	0.34	8	25	46	39.7	5.96350365	365.4430878	14.38752314	11.62790698
193	0	1	0	8.6	126	35.3	81.1	29	357	250	11.1	13	0.39	3	19	32	46.2	10.45783133	350.238162	1.400952648	20
194	0	0.916666667	1	8.36	93	31.7	64.4	18.9	293	385	0	0	1.09	4	27	62	46.3	2.056939502	163.8883686	0.212416353	10.18367347
195	0	2	0	8.18	120	36	81.3	27.1	333	340	9.6	10	0.59	10	20	41	44.4	3.017467249	181.5056427	1.067680251	14.28571429
196	0	1	1	8.69	116	36.5	83.9	26.7	318	264	10	10.8	0.74	11	23	44	44.2	0.334315169	44.74189519	0.338953751	6.451612903
197	0	1	1	7.87	112	33.9	76	25.1	330	441	10.5	11.9	1.05	14	22	42	42.9	2.240601504	210.6600682	4.299185066	183.6734694
198	0	1	1	7.35	96	30.8	61.6	19.2	312	252	10.3	14.8	0.57	6	17	45	40.7	4.385964912	200.5012531	6.683375104	40
199	0	1	1	8.8	121	37.8	76.7	24.5	320	290	13	19.1	0.62	13	72	81	37.1	0.566037736	56.52580695	0.097263371	10.18367347
200	0	1	1	9.13	114	35.4	78.7	25.3	322	196	10.4	11.6	0.74	10	25	49	39.6	0.862422998	44.08149679	1.799244767	32
201	0	3	1	11.05	125	39.2	82.7	26.4	319	366	10.1	11.5	0.95	21	23	29	43.6	1.970491803	108.5972851	2.076997255	21.21212121
202	0	2	0	9.41	108	33.2	76.5	24.9	325	360	10.4	12.2	0.89	38	7	32	40.2	7.053571429	341.5819037	5.693031729	31.57894737
203	0	1	1	4.91	116	35.1	78.5	26	330	238	10.8	12.9	0.67	14	16	49	43	1.325203252	131.3618024	2.207761385	81.63265306
204	0	3	0	13.27	126	37.5	85.8	28.8	336	224	10.2	10.5	1.05	20	16	35	41.2	3.618090452	84.82502944	5.793852457	45
205	0	3	0	7.91	123	38	76.5	24.7	324	176	10.1	11.2	0.36	11	11	38	50.2	6.127819549	167.2956094	134.4068135	614.7826087
206	0	3	0	6.49	124	38	84.1	27.4	326	279	8.5	7.9	0.25	22	18	40	38.1	1.871257485	128.7102221	12.22516446	44.91525424
207	0	1	1	5.95	107	35.6	85.6	25.7	301	196	10.7	11	0.39	40	12	37	36.8	0.901840491	67.36436906	4.777371071	49.64285714
208	0	1	0	19.26	121	37.3	76.1	24.7	324	158	10.3	11.1	2.13	7	41	64	39.7	0.306646526	12.39204023	0.75293409	20.42553191
209	0	1	1	7	118	34.1	79.3	27.4	346	209	10.9	11.9	0.38	24	18	61	43.4	0.320950966	44.36425387	2.589683719	20.6779661
210	0	2	0	9.92	119	34.4	85.1	29.5	346	299	9.1	9.1	0.81	11	17	40	42.4	5.305555556	209.3133961	3.500224014	50
211	0	2	1	7.6	115	34.8	80.9	26.7	330	231	9.7	10	0.41	31	29	58	38.4	0.768796992	57.13296399	6.925207756	280
212	0	3	0	12.64	114	35.3	86.3	27.9	323	338	10.4	11.3	1	83	10	30	39.3	2.144827586	92.20864251	19.6420777	654.5454545
213	0	1	0	7.03	106	31.7	81.5	27.2	334	214	10.8	11.4	0.42	27	24	54	47.2	6.328125	237.8200569	17.78093883	10
214	0	1	1	9.43	88	27.7	73.3	23.3	318	350	9.5	10	0.37	26	20	27	37.1	1.296398892	102.8132647	1.850638764	5.20661157
215	0	1	0	7.43	109	37.1	62.4	18.3	294	182	0	0	0.47	26	20	47	34.4	0.193548387	31.60682499	0.555724395	1.904761905
216	0	1	0	30.35	132	39.2	81	27.3	337	347	9.5	10.3	1.45	10	15	29	41.5	10.30952381	136.1104574	3.922491567	6.666666667
217	0	1	1	8.92	113	33.6	78	26.2	336	317	9	8.7	0.48	27	29	72	41.6	0.204081633	45.32923035	1.858927427	6.403940887
218	0	1	0	5.8	124	37.8	80.9	26.6	328	320	11.1	12.2	0.35	50	19	40	45.1	0.57960644	98.69841466	2.467460366	12.12121212
219	0	2	0	10.99	128	39	78.8	25.9	328	196	11.3	13.4	0.59	30	9	29	32.4	3.0472103	76.5424674	4.686273514	50
220	0	1	0	18.54	85	29.5	67.5	19.5	288	374	11.4	13.5	1.58	25	13	33	40.6	1.620689655	57.96724076	8.369601607	163.6363636
221	0	0.916666667	1	9.9	116	35.1	74.4	24.6	330	562	8.9	8.4	0.65	23	29	35	40.2	1.114485981	132.6347588	1.298026999	78.57142857
222	0	2	0	9.49	101	31.9	77.8	24.6	317	679	8.7	8.3	0.71	106	15	29	35.6	2.043333333	238.4966632	9.90516333	564
223	0	1	0	9.04	105	34.4	76.1	23.2	305	249	12.2	15.6	0.44	14	15	62	37.5	1.182448037	63.6125815	0.51094443	20
224	0	1	0	9.76	110	34.3	79.8	25.6	321	404	9	9.4	0.55	70	16	36	37.2	0.652329749	74.18179682	2.148334215	50.86956522
225	0	3	0	13.29	110	33.3	80.2	26.5	330	552	8.5	8.6	0.78	63	9	20	38.1	1.884615385	133.1249638	0.120343038	3.564285714
226	0	1	1	5.65	123	37.3	81.8	27	330	139	11.1	13	0.62	11	16	43	42.1	2.564516129	99.20068513	29.68883814	80
227	0	3	0	7.44	125	37.7	83	27.5	332	279	10	10.6	0.41	40	13	32	41.5	1.755952381	111.6071429	7.200460829	225
228	0	2	0	9.52	106	34.2	63.9	19.8	310	475	11.1	12.2	0.89	57	12	35	39	0.890086207	107.532237	7.923427992	11.70568562
229	0	1	0	15.7	116	34.3	83.7	28.3	338	326	10.1	11.4	1.62	13	20	60	38.6	3.32038835	100.7977243	10.51264609	130.7692308
230	0	3	1	9.32	124	37.3	80.6	26.8	332	460	10.6	11.4	0.71	83	12	36	39.4	1.070217918	119.5065936	1.662700433	24.61538462
231	0	1	1	30	104	32.5	86	27.5	320	519	9.1	9.2	2.53	65	25	28	37.8	3.908602151	93.01075269	29.49820789	39.75845411
232	0	1	1	13.52	114	35.2	81.1	26.3	324	360	10.7	12.5	1.23	41	21	31	42.5	3.748691099	139.4095232	14.71544967	118.75
233	0	1	0	7.03	125	37.5	83.7	27.9	333	313	9.1	9.4	0.45	12	17	48	51.1	0.43431221	68.81525632	0.94538531	71.66666667
234	0	3	1	27.88	134	40.6	81.7	27	330	372	9.8	9.9	1.2	12	12	23	42.1	10.24705882	156.9752722	5.485694995	12.38095238
235	0	1	1	8.31	118	36.2	81	26.4	326	377	9.4	9.3	0.76	24	18	32	45.5	0.652014652	83.08979428	1.542781326	63.63636364
236	0	1	0	10.97	105	32.5	79.5	25.7	323	191	11.4	12.9	0.39	33	37	35	39.5	1.598901099	47.83275066	62.55822573	155.1552795
237	0	2	1	6.63	106	32.5	77.2	25.2	326	224	10	10.6	1.07	23	15	28	40.9	1.056930693	83.62827233	29.49389962	65.83333333
238	0	2	1	10.15	129	39.3	80.9	26.5	328	265	9.6	10.1	0.66	12	33	78	44	3.736040609	132.5298192	15.50348828	20.52980132
239	0	1	1	13.88	121	40.6	60.1	17.9	298	427	9.1	10.8	0.8	14	38	56	42	2.774193548	124.0471321	3.195593567	44
240	0	1	1	30.87	116	37.3	82.3	25.6	311	349	10.1	10.7	6.07	17	32	51	40.1	0.192771084	17.02631712	0.195144036	17.39130435
241	0	2	1	12.72	119	35.2	77	26	338	278	9.8	10	0.82	9	19	33	45.8	12.72058824	321.4021458	17.3418424	166.6666667
242	0	1	1	7.1	116	34.9	77.4	25.7	332	294	9.1	9.1	0.64	11	21	38	45.6	1.62716763	119.6776032	51.53464137	160.2531646
243	0	1	1	11.02	120	37.5	82.2	26.3	320	340	10.8	11.8	1.05	21	39	74	44.6	0.920600858	66.20814282	6.42608445	19.76047904
244	0	3	1	24.26	127	40.2	89.5	28.3	316	517	9	9	1	13	22	32	41.8	2.559670782	87.69876408	0.135704084	16.32653061
245	0	3	0	8.82	116	36.1	77.3	24.8	321	366	8.8	9.3	0.49	30	14	26	41.2	1.015317287	90.80218521	0.123798608	10.18367347
246	0	1	1	16.2	94	29	57.5	18.7	324	363	10	12.5	0.73	31	17	37	41.6	4.436781609	128.7782035	7.449978714	190.9090909
247	0	1	1	7.5	118	36.8	80.9	25.9	321	362	9.7	10.2	0.99	84	15	45	47.9	3.471502591	250.0863558	0.690846287	14.28571429
248	0	1	0	17.55	135	38.3	81.5	28.7	352	215	10.2	11.5	0.95	12	17	35	44.8	4.147540984	66.94378279	5.9159622	28.35820896
249	0	1	0	7.68	103	31.7	82.8	26.9	325	292	9.1	9.5	0.67	12	28	57	43.5	0.385802469	58.67412551	2.00938786	0.267594327
250	0	1	0	37.4	119	36	80.4	26.6	331	231	10.1	10.9	6.71	17	473	59	38.9	0.166904422	8.810942351	0.019033161	1.919230769
251	0	2	0	13.5	108	33.9	76.4	24.3	319	361	10.2	11.2	0.73	25	23	45	40.6	1.429333333	71.30864198	14.81481481	10.68376068
252	0	2	1	28.32	148	44.3	85.5	28.6	334	222	11.7	15.1	3.9	5	61	58	41.7	0.327666151	12.11589343	1.309826317	400
253	0	1	0	13.62	117	35.4	78.1	25.8	331	243	10.3	11.2	2.03	13	24	45	40.1	1.390934844	50.54223709	3.078292629	134.5454545
254	0	2	1	7.59	109	31.9	77.1	26.3	342	191	10.1	10	1.61	19	17	44	34.2	2.239669421	103.9863239	47.36549832	14.69594595
255	0	2	0	6.82	120	36.2	83	27.5	331	192	10.6	10.9	0.6	11	15	42	42.4	1.421333333	75.07331378	13.29423265	4.062126643
256	0	1	1	20.03	136	40.7	85	28.4	334	323	10	11	0.18	31	21	59	47.7	6	114.3674559	23.36920152	106.4516129
257	0	1	1	7.93	124	36.9	79.9	26.8	336	333	9.6	9.9	1.11	13	20	49	44.2	0.68452381	83.31832102	0.250205168	16.66666667
258	0	1	0	10.45	127	37.6	76.6	25.9	338	233	10.7	12.5	0.83	10	24	39	41.9	1.672619048	66.35907952	4.414445204	40.78947368
259	0	2	0	6.07	118	35.8	82.7	27.3	330	178	8.6	8.6	0.59	21	19	49	41.7	2.606425703	117.7692649	33.34590421	360
260	0	1	1	7.96	115	33.8	81.8	27.8	340	205	10.4	11.6	0.77	24	10	57	38.6	1.211442786	64.0641016	3.125078127	22.22222222
261	0	1	1	9.04	107	36.3	78.2	23.1	295	290	13.1	17.4	0.3	51	18	34	43.6	0.285714286	43.23402428	4.144503017	92.66666667
262	0	2	1	7.35	120	37.8	81.1	25.8	317	189	10	11.2	0.83	14	29	80	44.8	3.265700483	124.2236025	6.57267738	15.38461538
263	0	3	1	7.87	116	34	80	27.3	341	175	10	10.5	0.43	5	15	45	40.4	5.190789474	146.291714	12.53928977	150
264	0	2	0	3.34	127	37.8	82.2	27.6	336	224	8.9	9.6	0.24	15	29	60	42.3	0.281027104	95.67170936	1.324028121	7.56097561
265	0	2	1	17.66	128	36.9	82	28.4	347	222	13.1	17	1.56	15	18	37	43.6	11.43835616	172.2024853	13.96236367	54.54545455
266	0	2	0	7.9	111	33.1	81.5	27.3	335	286	8.8	8.3	0.49	8	14	48	44.5	10.32926829	441.4942884	0.770299475	8.316666667
267	0	1	0	8.33	115	36	83.1	26.6	319	277	10.9	12.5	0.49	40	18	42	38.6	1.642253521	93.67127133	0.168743554	3.838461538
268	0	2	1	10.45	133	39.6	83	28	336	410	10.9	12.8	0.74	17	10	32	43.3	0.784313725	76.93029365	0.562904588	18.75
269	0	1	1	9.48	123	37.6	80	26	327	230	10.3	10.9	0.2	36	135	71	44	2.266666667	80.87201125	13.71308017	33.91304348
270	0	1	1	6.71	117	34.4	71	24	340	348	9.3	9.2	0.64	7	18	34	45.5	0.412698413	82.32204954	0.473115227	18.18181818
271	0	2	0	5.97	97	29.3	81	27	331	131	10.3	11.5	0.17	23	281	243	38.4	0.426470588	32.26918908	2.709626564	21.15384615
272	0	2	1	4.21	124	38.2	81	26	325	191	10.1	10.3	0.17	7	15	37	42.3	1.795665635	140.4587338	20.44373194	42.76923077
273	0	0.916666667	0	12.85	124	37	87	29	335	465	9.6	10.4	0.59	5	73	70	44.9	0.329529244	51.62164112	0.055396127	8.316666667
274	0	1	0	12.34	118	35.2	83	28	335	275	10.6	11.9	0.74	17	15	29	42.4	1.346733668	55.99309351	8.958894961	550
275	0	1	0	12.48	123	37.3	77	26	330	263	8.7	8.9	1.07	9	20	50	44.5	1.638728324	60.90669927	4.631688158	111.1111111
276	0	1	1	6.82	130	41.2	77	24	316	196	10	10.2	0.91	4	26	48	46.3	0.828025478	61.01699136	3.081980686	123.75
277	0	2	0	3.8	114	34.1	87	29	334	61	13.2	15.9	0.76	17	13	35	45.7	0.412078153	28.5126671	5.468823034	5.707317073
278	0	2	1	8.68	112	33.8	80	27	331	270	9.3	8.8	0.59	35	61	92	38.9	3.532663317	156.3115115	6.368246764	50
279	0	3	1	10.58	131	40.4	86	28	324	278	9.5	9.9	1.06	29	18	29	46.3	1.236220472	68.96585942	8.88121499	13.87596899
280	0	1	1	1.76	108	31.6	75	26	342	163	10.9	12.7	0.2	6	14	40	43	0.877118644	196.2153313	2.407550077	6.451612903
281	0	2	1	12.53	133	39.5	81	27	337	271	10.7	12.1	0.62	13	15	32	47.5	0.686200378	40.8848631	0.07528246	10.18367347
282	0	3	1	16.99	107	31.6	81	27	339	269	9.2	9	0.58	12	11	27	42.5	11.84	211.1045713	4.708652148	33.33333333
283	0	3	0	4.68	142	44.2	94	30	321	192	9.8	9.9	0.35	13	22	47	45.3	2.368613139	149.7286169	14.03705783	38.29787234
284	0	1	0	4.82	111	33.3	83	28	333	257	9.8	10.2	0.73	8	15	43	47.4	0.498194946	96.24458858	0.374492563	16.66666667
285	0	2	1	23.34	142	42.6	82	27	333	335	8.9	9.3	2.03	19	46	41	41.8	0.699421965	27.65518687	1.180504992	119.1666667
286	0	3	1	10.04	119	35.2	79	27	338	303	9.8	10.2	0.38	3	15	36	43.3	9.655555556	335.3253652	8.853474989	133.3333333
287	0	1	1	5.2	107	32.6	79	26	328	133	12.2	13.3	0.31	21	12	29	40.8	1.463687151	71.44391921	5.371723249	100
288	0	3	1	6.98	126	38.3	79	26	329	214	9.2	9.2	0.29	10	17	60	39.6	0.453292496	46.9510349	0.438794719	40.81632653
289	0	1	0	24.49	95	31.8	51	15	299	535	0	0	1.08	5	16	43	46.2	4.852760736	134.0224005	2.730549843	4.176245211
290	0	2	1	20.74	120	36.7	75	24	327	238	9.4	10.1	2.01	7	17	4	45.2	10.2125	143.442623	10.84860174	16.51376147
291	0	0.916666667	1	14.03	111	33.3	73	24	333	375	9.9	10.1	0.8	16	25	53	47	0.807843137	52.40870404	1.257808897	183.6734694
292	0	3	1	10.08	116	36.3	89	28	320	301	8.7	8.9	1.06	20	24	38	49.6	2.616326531	121.8820862	39.60155491	1995.918367
293	0	2	0	7.6	123	35	84	29	351	240	9	8.7	0.31	14	16	43	50.6	10.4047619	375.9398496	15.82080201	26.57894737
294	0	0.916666667	1	8.46	125	36.4	78	27	343	459	9.1	8.7	0.52	20	17	37	39.6	0.597426471	99.73404255	0.108425462	4.99
295	0	1	0	40.29	107	33.8	78	25	317	646	9.3	10	4.14	82	18	41	43.1	5.824427481	122.3950784	6.820778364	180
296	0	2	1	12.11	143	41.1	78	27	348	223	8.8	8.9	0.91	6	17	50	44.9	2.939130435	80.06318888	2.51319427	21.21212121
297	0	1	1	7.33	128	37.2	78	27	344	207	9.4	9.9	0.44	11	26	52	38.2	0.197956577	36.06655063	0.086943038	1.134090909
298	0	3	1	7.87	138	40.5	81	28	341	272	9	9.4	0.71	36	579	562	38.7	0.777559055	68.0346977	1.00051026	6.153846154
299	0	2	1	9.48	131	37.9	87	30	346	270	9.6	9.8	0.67	7	23	47	47.5	13.61904762	452.079566	0.835510013	4.99
300	0	1	1	4.77	116	36.1	82	27	321	229	9.8	10.2	0.59	18	31	66	43	0.924944812	105.9787765	1.666041901	2.278481013
301	0	2	1	5.99	104	34.2	61	19	304	326	8.9	8.8	0.37	17	12	8	46.1	1.095022624	123.1313124	3.021627297	5.797101449
302	0	1	0	16.74	111	35	78	25	317	377	10.1	11	1.31	11	13	55	44.7	2.439849624	84.66506769	0.112063312	10.18367347
303	0	1	1	17.35	126	37.7	81	27	334	261	9.6	10.6	2.01	12	414	374	42.5	1.664634146	45.86349898	2.460111056	15.73033708
304	0	1	0	5.07	132	37.9	81	28	348	217	9.7	9.7	0.5	25	13	59	49.5	3.375609756	208.7843364	0.48010776	3.326666667
305	0	1	1	16.34	127	39.9	79	25	318	329	9.6	10.3	1.18	23	18	37	43.3	0.338781575	29.91773986	0.40011567	9.166666667
306	0	2	1	14.89	121	35.5	79	27	341	297	8.9	8.8	0.96	8	19	50	51.2	10.50617284	246.2502798	1.658251043	18.18181818
307	0	1	0	20.19	130	38.2	81	27	340	342	9.2	9.5	1.36	9	25	40	50.9	2.039215686	55.35646651	0.809305066	10.63829787
308	0	3	0	10.35	132	40.1	79	26	329	298	8.8	8.5	1.21	10	16	50	46.8	3.563157895	151.538266	9.75336893	13.7
309	0	1	0	7.68	137	40.8	78	26	336	192	9.3	10.2	0.92	4	18	45	48.2	0.751515152	50.50505051	0.184132997	8.75
310	0	2	0	8.4	132	39.4	86	29	335	198	9	8.4	0.48	12	53	74	41.5	0.56302521	39.61584634	1.400560224	2.43902439
311	0	3	1	5.18	110	35.7	82	25	308	152	10.6	12.3	0.39	13	20	53	45.2	0.572402044	49.98914709	0.328875968	1.923076923
312	0	3	1	6.66	132	39.6	81	27	333	186	8.8	9.1	0.34	11	13	38	41.1	9.322222222	310.3103103	8.441775108	16.86666667
313	0	2	0	16.81	137	42.2	85	28	325	241	9.3	10.2	0.33	5	23	50	40.9	10.1954023	164.7897051	7.501008568	14.06410256
314	0	3	1	10.87	124	38.1	83	27	325	280	9.2	9.1	0.58	14	14	30	46.5	26.29411765	757.6167542	53.7637318	66.23333333
315	0	2	1	4.27	123	35.9	77	26	343	245	10.7	11.6	0.38	16	16	70	39.4	0.553846154	98.08042595	0.35629216	4.45
316	0	1	1	7.34	122	35.3	75	26	346	241	8.6	8.6	0.81	2	15	51	46.7	1.421917808	89.9555821	4.482848718	30.79487179
317	0	2	1	7.52	136	39.2	77	27	347	159	9.4	9.6	0.3	15	17	35	42.8	6.656	169.1489362	36.43617021	33.57843137
318	0	3	0	5.28	110	34.8	82	26	316	168	11.7	13.2	0.32	9	18	35	42.5	0.80539499	61.30670871	1.824604426	29.41176471
319	0	1	1	20.34	127	38.6	79	26	329	375	8.8	8.8	0.77	24	21	38	44.4	7.06779661	156.2421879	15.41172941	15.74042553
320	0	1	1	4.85	121	37.1	86	28	326	148	10.4	11.6	0.77	15	23	46	43.5	1.246612466	82.69773419	7.141061101	12.78
321	0	1	0	22.88	126	39.6	83	26	318	312	10.7	12.2	1.95	29	24	50	44.6	4.7	85.22727273	13.09003497	68.45714286
322	0	1	1	8.2	125	37.2	83	28	336	254	10.2	10.3	0.88	7	34	74	50.4	6.876106195	274.1204403	35.61407295	15.06849315
323	0	2	1	5.36	105	33.1	58	18	317	274	0	0	0.6	6	42	78	41.3	1.070257611	119.7175714	0.353909609	0.669421488
324	0	1	1	5.56	120	38.1	78	24	315	156	9.8	9.6	0.57	5	19	61	44.4	0.302052786	41.14010844	0.226798034	0.306049822
325	0	3	0	7	125	37.8	85	28	331	264	8.6	8.3	0.71	13	65	102	38.4	1.65578635	111.911827	10.45358203	30.07317073
326	0	1	1	9.41	127	37.7	81	27	337	305	9.6	10.5	0.73	8	15	47	45.2	4.91503268	211.8452765	0.604279969	12.42857143
327	0	2	1	13.48	127	39	79	26	326	250	9.5	9.8	1.48	13	18	38	44	3.467336683	93.19595008	5.28234645	11.15748031
328	0	2	1	7.23	115	33.7	78	27	341	300	9.5	10	0.62	7	14	58	42	0.660583942	75.71856922	0.222107803	17.6
329	0	2	1	7.91	116	33.8	82	28	343	160	10.6	11.2	0.6	6	17	50	45.9	4.548780488	123.3387808	13.12016281	43.64102564
330	0	2	1	6.85	133	39.2	83	28	339	202	9.8	10.5	1.26	3	19	52	47.1	5.702479339	243.7111661	21.54792785	178.6
331	0	1	1	3.78	117	35.8	77	25	327	160	10.5	11.1	0.22	12	15	57	44.8	1.543478261	115.0218542	21.40125374	74.425
332	0	1	0	7.71	107	32.2	78	26	332	466	9.2	9.2	1.34	25	18	38	44.3	2.4092827	255.0252563	0.273084985	3.564285714
333	0	2	1	7.01	112	33.9	81	27	330	154	11.1	12.7	0.75	6	15	25	42	11.56338028	309.4171305	14.48634747	42.41176471
334	0	1	0	8.84	127	39	82	27	326	296	8.8	8	0.49	6	20	47	45.3	13.22727273	507.3358015	44.56327986	18.30985915
335	0	2	1	6.82	138	39.3	81	29	351	256	9.2	9.9	0.36	5	21	51	45.7	5.666666667	266.2174248	15.09951956	13.57009346
336	0	2	0	8.55	114	34.3	82	27	332	333	8.9	8.6	0.59	46	11	48	43.2	0.831013917	77.43015591	5.301524188	325.7142857
337	0	2	0	8.09	107	33.8	86	27	317	92	11.2	11.5	0.65	29	88	39	33.5	1.743283582	33.94646053	11.12115566	26.20869565
338	0	2	1	11.92	113	33.7	79	27	335	282	9.4	9.4	0.65	14	15	36	50.8	17.84	473.1543624	14.63087248	23.56756757
339	0	1	1	3.19	112	34.7	79	25	323	145	9.7	9.8	0.64	7	15	44	42.7	0.958333333	111.4081996	12.37783515	328.7755102
340	0	2	1	12.51	124	37.4	75	25	332	291	8.6	8.3	0.92	8	14	44	44.2	8.13	232.6139089	8.401278977	45.69565217
341	0	2	1	4.03	114	35.4	75	24	322	188	9.1	10	0.26	27	14	33	46.4	0.253044655	63.12601363	0.167552557	0.998
342	0	1	1	17.35	119	35.2	82	28	338	296	8.8	9.1	1.74	18	14	29	39	4.762820513	109.3622996	3.055493978	28.51724138
343	0	3	0	3.84	120	35.7	84	28	336	241	10.7	11.5	0.22	17	18	62	42.1	0.88	125.5208333	0.375	14.4
344	0	2	1	13.56	117	35.7	85	28	328	446	9.6	10.4	2.21	32	16	42	47.6	1.757475083	109.271945	4.419878674	225.5
345	0	2	0	6.29	107	31.7	76	26	338	128	10.3	10.7	0.33	8	15	45	37	3.04845815	89.64652655	0.349481381	10.18367347
346	0	1	0	3.85	93	29.9	85	26	311	236	9.2	9.4	0.3	84	14	42	41.6	0.414710485	95.92911001	3.251834238	72.72727273
347	0	3	1	6.48	121	37.7	81	26	321	212	9	9.1	0.72	7	15	42	49.6	0.92826087	71.12184648	2.012882448	75
348	0	1	1	4.48	112	34.3	80	26	327	194	10.2	11.3	0.51	3	19	41	41.3	2.826086957	188.2763975	0.514363354	10.81632653
349	0	2	0	16.66	119	38.2	86	27	312	621	8.9	8.7	0.88	27	64	27	36.4	2.395683453	134.0824099	7.125152219	4.280155642
350	0	3	1	9.68	128	36.2	78	28	354	214	9.2	9.8	0.5	6	13	45	46.3	6.56	176.8595041	0.595041322	6.545454545
351	0	2	0	6.54	125	35.6	79	28	351	190	9.5	10.3	0.61	25	13	45	46.9	1.813084112	90.50463479	17.44357751	146.48
352	0	2	1	6.49	111	33.5	73	24	331	98	10.4	10.3	0.48	17	15	27	44.2	2.178947368	52.98299678	17.8412132	16.66666667
353	0	1	1	10.2	114	33.3	82	28	342	209	8.7	8.2	0.92	69	10	36	41.5	1.882165605	65.25540152	0.234170101	15.30612245
354	0	1	1	8.63	118	34.6	81	28	341	229	10	9.6	1.12	8	50	68	42.7	2.152727273	96.49215211	0.42136311	5.263157895
355	0	1	1	9.17	111	34.5	86	28	322	535	9	8.8	1.21	21	50	310	24.9	0.818574514	126.0095485	0.131897845	11.42857143
356	0	1	1	10.45	111	34.3	83	27	324	561	10.2	11	0.62	30	25	51	42.8	0.337643678	77.13248639	0.06860804	3.326666667
357	0	3	1	15.3	119	34.5	80	28	345	354	9.2	9.4	0.73	29	10	34	39.6	8.383838384	233.7096455	30.40205981	92.1
358	0	2	1	2.65	118	35.5	84	28	332	111	9.8	9.2	0.43	22	22	45	40.3	0.640316206	82.78022224	17.15265866	255.5555556
359	0	1	0	10.76	116	34.5	83	28	336	281	9.7	9.7	0.64	21	16	52	40.8	2.867768595	107.9142216	3.836523395	199.8
360	0	1	1	10.83	117	34.6	77	26	338	235	9.8	10.4	0.93	27	24	67	42.8	0.354166667	32.29015521	2.653288924	321.8333333
361	0	1	1	10.87	121	35	74	26	346	419	8.5	8.4	1.12	28	16	36	44.6	0.738613861	76.32962008	6.137338665	687.5510204
362	0	3	0	7.2	125	36.8	80	27	340	219	9.6	10.4	0.5	26	21	59	37	4.986928105	198.8017429	0.635439361	5.384615385
363	0	0.916666667	1	28.55	114	34.3	73	24	332	666	9.1	8.8	1.63	32	26	34	43	0.465625	36.44921191	1.801116462	671.6326531
364	0	1	0	5.82	122	34.9	75	26	350	208	9.4	9.2	0.6	11	19	61	43.9	2.556910569	145.2798033	0.348531836	10.18367347
365	0	1	0	10.42	116	36.6	80	25	317	566	8.7	8.5	0.67	28	16	54	44.2	0.703358209	101.3407053	0.103847366	11.83673469
366	0	2	0	8.92	125	36	78	27	347	449	9	8.9	0.34	32	11	23	40.9	0.89640592	106.4192873	2.173418406	152.8333333
367	0	2	0	17.04	110	34.5	81	26	319	285	8.9	9.5	1.04	16	11	36	46.6	3.294930876	77.07535536	6.376971506	262
368	0	2	1	9.33	122	36.8	80	26	332	218	9.7	9.7	1.22	7	12	40	45.5	0.766393443	47.88009769	2.824486497	183.7142857
369	0	2	1	5.04	101	29.9	83	28	338	270	11.2	12.7	0.48	33	12	45	38.7	0.422258592	87.67827917	7.735172629	22.05555556
370	0	1	0	4.88	114	35.1	78	25	325	182	10.5	10.3	0.16	21	24	60	47.4	0.276	49.72677596	1.010928962	41.11111111
371	0	0.916666667	0	14.84	107	32.8	79	26	326	208	11.3	12.6	1.4	16	27	68	44.7	7.071428571	125.1443974	30.47988063	55.67032967
372	0	1	1	13.72	122	36.9	85	28	331	471	9.1	8.9	1.06	40	11	25	37.1	1.294710327	86.47215633	3.304668395	38.29787234
373	0	2	0	5.66	117	35.3	80	27	331	317	9.4	9.3	0.57	25	20	49	46.3	0.751004016	112.4639902	5.225850398	47.51612903
374	0	2	1	11.5	137	40.6	80	27	337	333	8	7.6	0.84	10	13	32	46.3	5.416666667	201.0869565	9.758454106	146.9090909
375	0	2	0	11.4	117	34.8	73	25	336	231	9.2	9.1	0.71	2	14	34	46.3	15.05172414	349.3647913	0.831820932	3.928571429
376	0	3	0	14.97	130	39.8	80	26	327	344	9	8.8	0.65	6	12	31	44.5	1.052173913	49.95498243	0.435653917	61.2244898
377	0	1	1	7.82	121	35.2	76	26	344	192	9.1	9	0.28	13	18	48	39.9	0.180677541	30.80605981	0.088246525	11.2244898
378	0	3	0	9.13	116	35.8	88	29	324	196	10	9.7	0.54	19	16	52	43.5	3.585365854	104.7204338	22.09280581	827
379	0	3	1	19.54	115	34.1	80	27	337	266	9.6	10.4	0.41	76	64	28	31.7	18.05882353	266.9235555	75.64172035	11.70496894
380	0	2	1	6.12	126	37.9	77	26	332	141	10.1	11	0.52	2	17	30	45.4	1.24691358	56.88695231	0.403453562	3.225806452
381	0	2	0	7.4	129	40.3	85	27	320	255	10.5	11.5	0.65	66	25	49	44.7	0.788381743	71.49265448	0.171021644	12.44897959
382	0	2	1	8.68	114	35.1	71	23	333	255	8.8	8.8	0.53	26	15	46	41.5	0.649206349	46.63155585	0.129836881	14.48979592
383	0	1	1	5.88	115	33.6	78	27	342	181	11	13.1	0.45	20	17	44	40.8	0.986842105	67.5050722	14.13876954	35.42990654
384	0	3	1	7.34	132	38.5	80	28	343	303	8.4	8.4	0.24	16	12	29	41	0.221204188	54.03226957	1.319599983	105.7142857
385	0	3	1	16.03	133	39.7	77	26	335	571	9.9	10.8	0.74	43	15	37	45.9	4.279329609	198.9983864	8.967125188	525.1020408
386	0	2	0	8.32	115	34.2	82	28	336	386	9.2	8.8	0.55	60	14	24	38.4	0.991397849	99.77253929	3.533395368	273.4
387	0	3	0	8.22	120	35.6	80	27	337	241	10.5	11.2	0.56	13	17	59	41.5	3.057777778	130.305488	0.340632603	12.85714286
388	0	1	1	7.93	103	31.7	78	25	325	259	9.8	9.4	0.57	9	18	58	49.7	0.963675214	69.78799539	3.233420636	200
389	0	3	1	7.94	138	39.6	80	28	348	438	8.4	8.3	0.36	68	11	22	42.2	0.644247788	97.63491674	1.596041105	71.6
390	0	2	0	8.14	122	36.2	75	25	337	422	8.7	7.9	0.63	40	18	46	40.7	0.784466019	100.6655376	6.175902292	15.50299401
391	0	1	0	5.89	118	34.9	82	28	338	324	9.4	9.6	0.33	16	12	37	39.4	0.462875197	86.90124639	4.602547494	11.07096774
392	0	0.916666667	1	7.7	115	35.1	78	25	328	243	9.2	9.2	1.07	5	24	47	47.8	0.774327122	65.33838832	2.419940308	183.6734694
393	0	2	1	6.47	115	33.5	75	26	343	244	10.2	11.1	0.64	18	11	30	43.7	1.973063973	126.9781795	8.305621907	325.7142857
394	0	2	0	6.32	128	40	83	26	320	254	9.8	8.6	0.31	29	11	53	37.8	1.077951002	89.50974035	0.306588481	1.359375
395	0	3	0	4.64	120	36.6	83	27	328	189	8	7.4	0.33	19	13	43	47.1	0.491856678	66.33999775	3.373160732	14.56060606
396	0	2	1	21.48	110	32.1	79	27	343	360	9	9.3	2.91	52	16	38	41.2	4.4	104.7486034	24.67120577	132.484375
397	0	3	1	3.26	134	38.3	78	27	350	187	9.5	9.8	0.21	6	25	48	41.3	0.67027027	103.3548886	0.381362958	13.8
398	0	1	1	16.26	100	31.7	68	21	315	601	9.7	10.5	0.89	59	7	38	43	0.481543624	62.01655976	0.057785813	11.42857143
399	0	3	0	9.5	123	34.8	82	29	353	443	9.3	9.4	0.75	9	21	57	45.7	4.935483871	300.8488964	13.52122241	13.92307692
400	0	0.916666667	0	8.2	103	32.7	81	26	315	205	10.2	11.1	0.42	31	16	76	42.7	0.833663366	49.5049505	1.207437817	20.83333333
401	0	3	1	12.61	116	34.9	79	26	332	243	9.1	8.9	0.52	8	13	36	43.4	12.68115942	279.2814536	17.69931846	314.2857143
402	0	3	1	7.48	121	36.8	75	25	329	217	10.2	10.9	0.44	7	19	41	35.1	1.365384615	79.69971205	2.475465711	61.27272727
403	0	3	1	6.83	115	33.8	76	26	340	237	9.6	9	0.59	8	19	93	46.1	0.709433962	65.47142186	4.524986878	2.13559322
404	0	2	0	14.52	125	38.1	84	28	328	401	9.2	9.4	1.14	20	15	43	46.8	0.66848816	50.30433495	0.062598162	9.98
405	0	1	1	6.61	120	36.5	81	27	329	316	10.5	11.9	0.45	15	6	32	42.4	1.719298246	139.7846608	0.309649565	2.8
406	0	3	1	3.48	114	34.3	80	27	332	267	9.5	9.5	0.2	21	18	48	34.5	0.85770751	151.6287311	17.62187088	18.69277108
407	0	1	0	6.65	115	34.5	82	27	333	75	10.7	12.9	0.75	10	25	49	45.9	0.599634369	20.61827329	0.549820621	40.81632653
408	0	3	1	8.2	116	34.5	78	26	336	344	9.3	7.8	0.55	22	14	82	43.3	1.885714286	133.1784746	3.089430894	1.341176471
409	0	1	0	15.36	137	43.2	81	26	317	425	9.6	10.2	1.31	13	25	103	44.5	1.325459318	72.62275809	1.136332568	73.88888889
410	0	2	1	8.38	136	40.2	79	27	338	237	8.5	7.9	0.74	7	18	50	46.7	0.284900285	40.28721212	1.259612835	2.166666667
411	0	2	1	7.84	115	35.1	83	27	328	162	10	10.4	0.75	35	15	47	35.4	0.624548736	37.29831283	2.212572755	192.2
412	0	1	1	20.46	120	36.3	79	26	331	254	8.7	8.7	3.27	24	21	46	39.9	3.244791667	64.65868361	1.781932225	142.8571429
413	0	1	0	9.73	128	38	77	26	337	260	9.7	9.8	0.98	20	11	43	44.8	1.185819071	65.33369183	5.292029038	351
414	0	2	1	6.35	99	31.3	72	23	316	339	9.2	9.5	0.8	4	24	40	40.4	0.435510888	89.42349543	6.009047864	2.287148594
415	0	1	1	7.46	117	34.2	77	26	342	256	8.5	8.1	0.32	17	27	55	44.1	0.736745887	62.73556469	0.213202896	17.75510204
416	0	1	1	19.83	111	33.6	80	26	330	384	9.4	8.9	2.21	8	8	34	42.1	7.86	193.6459909	66.76248109	78.80357143
417	0	1	1	10.85	109	34.9	68	21	312	498	9.9	10.9	1.32	45	15	30	40.2	0.566854991	86.43807441	2.110616435	243.2
418	0	1	0	7.08	114	34	80	27	335	317	10	10.8	0.84	41	41	32	48.8	0.631679389	85.44658645	5.827618924	308.8571429
419	0	1	1	13	123	37	78	26	332	421	9.3	8.9	0.9	51	14	34	41.3	0.648550725	58.66778149	1.330824972	194.8979592
420	0	1	1	5.58	116	33	78	27	352	156	10.1	11	0.28	7	20	67	40.9	1.169336384	63.97480377	10.34669423	56.06666667
421	0	1	1	27.25	105	33.2	72	23	316	595	9	8.5	2.36	23	16	30	44.9	1.888178914	69.75994372	3.196060615	129.8095238
422	0	1	0	7.92	115	35.5	80	26	324	389	9.6	10.2	1.06	52	18	42	40.2	1.698717949	157.4235949	9.307821808	82.14285714
423	0	1	0	7.88	114	34.6	60	20	329	609	8.4	9	0.2	14	30	41	39.9	0.242819843	100.893295	0.092775444	11.42857143
424	0	3	1	6.6	113	32.9	78	27	343	234	9.7	10.2	0.13	6	15	37	41.8	5.942446043	255.0686723	17.24438631	121.6923077
425	0	2	0	3.85	118	33.7	81	28	350	325	9.4	9.5	0.24	26	18	50	43.3	0.132919255	104.86408	0.312978947	1.08988764
426	0	1	1	9.92	110	33.1	78	26	332	467	9	8.5	1.05	56	12	45	38.1	1.011286682	106.2677492	1.765819559	40.84210526
427	0	1	1	20.28	111	33.4	77	26	332	430	9.1	8.7	1.38	36	22	44	40.6	0.610820244	37.00376234	1.206494763	200.2857143
428	0	1	1	11.62	126	36.2	83	29	348	220	9	9	0.81	10	22	34	43	2.467924528	71.44480889	7.806969116	490.6122449
429	0	2	1	16.38	80	27.8	63	18	288	834	9	9	2.68	79	13	20	36.4	1.115183246	133.2873061	8.513446995	213.08
430	0	3	1	6.2	127	38.2	82	27	332	212	10	10.5	0.4	28	14	46	37.4	1.087248322	76.49563398	15.96305117	58.98666667
431	0	1	1	10.41	105	32.7	79	25	321	475	9.5	10	0.98	44	12	34	36.9	2.038062284	157.8865145	23.93227167	378.9473684
432	0	1	1	11.44	137	42.2	81	26	325	308	9.8	10.3	0.98	3	31	80	42.8	0.214285714	36.28447025	0.064793697	11.2244898
433	0	2	0	21.85	124	35.8	78	27	346	433	8.6	7.7	0.77	10	8	29	42.6	10.03448276	227.7808464	3.466687709	134.4897959
434	0	1	1	11.54	110	31.7	72	25	347	460	8.7	8.2	2.09	14	22	45	34.9	0.625254582	81.18401593	0.142954463	16.53061224
435	0	3	0	15.79	117	35	82	27	334	174	8.4	8.3	1.14	18	16	44	39.9	2.784232365	45.72461692	31.11113447	155.7763158
436	0	2	1	4.27	96	30.3	64	20	317	181	0	0	0.16	11	14	59	42	0.586666667	70.6479313	0.238095238	7.625
437	0	1	1	12.94	114	35.5	75	24	321	479	9.3	9.7	0.72	9	110	115	38.6	0.457364341	57.39070007	0.838694991	22.58064516
438	0	1	1	23.1	114	34.3	81	27	332	451	9.8	9.9	1.7	12	14	42	43.1	10.5125	244.047619	10.82251082	15.87301587
439	0	1	1	12.88	125	37.7	77	26	332	285	9.7	10.1	0.99	5	34	75	43.4	0.362686567	33.02586447	0.757856679	59.45454545
440	0	3	0	9.96	90	28.6	58	18	315	338	10.1	14.5	0.45	6	62	46	38.6	0.134220073	41.03475571	0.097123682	1.290322581
441	0	1	1	13.5	120	38.4	76	24	313	337	9.7	9.8	1.07	19	18	43	44.7	3.084821429	111.4417989	17.49669312	38.0647482
442	0	3	0	5.44	130	38	86	29	342	224	9.3	10	0.39	26	12	38	44.3	0.866529774	84.55127431	0.188353062	10.18367347
443	0	2	0	3.93	118	35.8	80	26	330	126	9	9	0.23	9	29	48	42.4	0.237241379	44.22216373	0.175133807	10.18367347
444	0	1	1	7.88	123	36.3	81	28	339	264	9.1	9.3	0.74	9	9	40	43.3	1.810126582	106.0206901	0.248987984	12.65306122
445	0	2	0	6.96	132	39.7	82	27	332	263	9.7	9.8	0.65	22	17	51	45.3	2.572614108	156.7940096	8.239137693	282.0408163
446	0	2	1	10.09	138	41.7	79	26	331	313	9.1	9.1	1.43	14	16	32	43.5	1.009615385	74.56926126	3.30439506	277.4
447	0	1	1	6.77	108	32.3	83	28	334	134	11.2	13	0.18	11	17	58	34.1	0.938247012	39.42869585	10.00429596	65.38461538
448	0	3	0	6.61	129	38.9	87	29	332	265	9.9	10.8	0.54	18	12	33	37.6	1.226368159	99.72828746	4.229984721	160.5714286
449	0	1	1	10.31	108	33.2	83	27	325	331	9.9	10.5	0.94	28	15	34	41.8	0.796	64.20950533	2.521823472	265.3061224
450	0	2	0	7.88	123	36.2	81	27	340	421	8.8	8.9	0.62	5	26	77	41.3	0.372754491	79.97963464	0.094797714	1.720689655
451	0	1	0	7.41	111	36.2	87	27	307	271	9	8.6	0.54	37	17	39	39.4	0.461783439	58.23598683	3.335138434	110.8571429
452	0	2	1	5.18	129	37.8	85	29	341	258	9.8	10.5	0.61	9	22	79	44.4	0.175838926	66.85496618	1.806120598	22.48387097
453	0	1	1	9.42	112	35	85	27	320	226	9.8	10.8	0.62	33	19	36	44.1	0.671532847	43.78012305	1.336649775	40.58823529
454	0	2	1	7.89	105	31.4	80	27	334	497	8.7	8.1	0.87	43	11	42	39	1.989795918	214.2555374	2.586585965	60
455	0	1	1	5.55	121	38	80	26	318	169	10.1	10.3	0.16	14	19	85	34.5	0.433431953	45.04504505	1.943067328	1.641891892
456	0	3	1	13.66	116	36.2	83	27	320	446	8.3	7.9	0.85	70	11	30	33.9	4.993589744	209.2953411	47.98776138	44.65502183
457	0	3	1	10.18	114	34.7	80	26	329	252	9	9.2	1.07	32	16	39	44.3	5	167.2595975	14.68831307	36.88333333
458	0	1	1	13.74	112	34.4	80	26	326	272	10.2	10.9	1.26	10	16	51	41.9	4.6125	123.7263464	0.259279476	8.142857143
459	0	1	0	9.82	72	22.6	58	19	319	372	0	0	1.11	61	19	91	36.4	0.971046771	84.36942924	8.715906359	295.6153846
460	0	0.916666667	1	12.89	110	33.5	80	26	328	226	10.6	10.4	1.64	69	16	30	40.9	0.985645933	41.94490741	5.671842347	623.6734694
461	0	3	1	11.14	113	34.4	83	27	328	247	9.9	11	1.05	16	10	29	44.2	2.47265625	86.61074955	2.675465664	155.7142857
462	0	1	1	10.86	112	36.1	82	25	310	225	10.4	10.9	0.9	13	15	37	41.5	1.57925072	59.70672059	6.33952691	11.11162791
463	0	3	1	5.68	116	35.6	78	25	326	226	9.7	10.2	0.59	10	16	62	40.8	1.693251534	122.0513264	0.378035082	5
464	0	1	1	12.42	112	34.1	72	24	328	186	10.9	13.2	1.17	9	24	70	46	1.863492063	47.54236638	3.115814227	30.475
465	0	2	0	6.25	132	41	84	27	322	329	9.9	10.5	0.46	14	10	32	37	0.610412926	94.50628366	2.165888689	47.125
466	0	2	1	7.65	105	32	83	27	328	290	9.7	10	0.93	12	14	43	38.3	2.621848739	159.279398	18.04251112	126.3461538
467	0	2	0	10.57	110	33.3	87	29	330	218	9.7	10.1	1.53	46	11	39	39.9	3.630434783	112.0891777	30.68055613	54.24545455
468	0	3	1	24.07	122	38.3	83	27	319	384	9.3	9.8	1.31	18	14	44	42.2	45.9	797.6734524	1.287910262	1.107142857
469	0	3	0	5.71	111	34.1	85	28	326	193	10.4	12.7	0.35	43	11	38	40.6	0.618374558	59.71793333	3.474779229	229.1836735
470	0	3	1	8.98	115	34.6	79	26	332	173	10.3	11	0.64	33	13	45	36.1	1.430446194	50.56439215	16.56056913	37.52317881
471	0	1	0	8.47	123	37.8	82	27	325	185	9.2	9.8	1.15	17	19	43	42.9	2.169172932	82.11200966	0.417217779	19.18367347
472	0	1	1	13.34	109	33.1	81	27	329	385	10.5	12	0.83	34	14	44	41.7	3.936507937	152.7014271	5.52501527	22.83606557
473	0	2	1	16.62	107	30.7	79	27	349	359	9.8	10.3	1.7	51	11	49	36.3	4.359281437	129.3441997	22.43527386	129.7291667
474	0	1	1	21.8	120	36.1	82	27	332	462	9.6	10.1	1.8	12	18	39	41.1	3.317535545	100.4391495	3.500152181	107.3333333
475	0	3	1	8.3	106	30.9	60	21	343	211	0	0	0.12	31	11	45	37.3	1.523195876	65.5198112	40.36765619	12.72015656
476	0	3	0	9.89	110	36.6	65	19	301	215	0	0	0.53	11	10	38	42.1	1.233890215	51.88336619	8.296512231	31.5412844
477	0	1	1	4.35	106	32.6	80	26	325	226	8.4	8.1	0.73	10	16	42	39.6	0.344155844	84.34094641	23.95133602	46.84671533
478	0	1	0	2.29	122	39	87	27	313	186	9.3	9.9	0.12	14	18	72	38.2	0.450076805	124.7660636	0.39576332	2.565217391
479	0	1	1	18.86	105	32.4	81	26	324	259	9.7	10.5	1.92	92	10	22	35.4	2.812765957	58.43730963	5.415040274	43.63636364
480	0	1	0	6.01	109	32.8	80	27	332	183	10.7	11.3	0.49	8	16	46	46	0.039125432	35.03941455	0.191472211	20.40816327
481	0	2	1	4.33	109	34.3	82	26	318	184	10.3	11.7	0.27	21	404	60	40.1	0.554327808	78.2582437	8.506330837	37.73584906
482	0	2	0	5.91	102	32.3	80	25	316	177	10.8	12	0.4	57	13	35	33.1	1.150812065	69.48779253	11.30256241	92.87096774
483	0	2	0	14.23	122	37.7	85	27	324	218	10.4	10.9	1.51	8	16	27	43.2	3.754098361	83.71446455	23.56293369	1252.244898
484	0	3	0	7.29	122	36.9	78	26	331	137	11.5	12.8	0.43	14	11	40	43.4	1.215311005	44.95901182	2.90428653	17.01923077
485	0	1	0	12.58	100	31.6	75	24	316	194	9.8	9.8	0.73	5	12	28	42.9	3.322580645	71.06591547	6.256731114	12.37681159
486	0	3	0	9.41	104	33.5	56	17	310	364	0	0	0.34	6	11	32	44.2	7.657657658	348.4887651	14.07358474	133.6363636
487	0	2	1	14.09	114	34.9	81	26	327	169	11.7	12.6	0.79	9	29	106	39	5.045454545	77.88520918	38.94721318	126.1343284
488	0	1	1	7.91	131	39.1	86	29	335	346	8.3	8.6	0.49	17	16	34	46.2	1.321695761	109.0825402	0.157318461	10.18367347
489	0	1	0	11.58	105	32.2	87	29	326	233	9.3	9.2	0.81	65	17	57	45.4	0.395419847	30.7189284	1.079776925	15.75
490	0	1	0	22.28	107	33.3	87	28	321	289	11.2	12.2	2	23	14	32	38.6	3.355769231	62.36189753	18.46688993	16.17769376
491	0	2	1	15.01	120	35.9	79	26	334	236	8.6	8	1.15	12	18	45	48.1	8.17	157.2285143	31.43904064	67.41428571
492	0	2	1	21.43	115	34.3	75	25	335	486	8.5	8	1.73	61	10	36	40.9	10.87012987	294.5258195	0.357551921	1.156862745
493	0	1	1	14.4	133	38.8	81	28	343	365	8.8	8.6	1.26	14	18	43	45.9	5.013245033	167.8623988	0.340323767	3.523809524
494	0	1	1	5.99	113	34.7	80	26	326	191	9.8	10	0.52	8	18	62	42.3	0.21171771	42.45869169	0.110926111	9.98
495	0	0.916666667	1	9.22	107	33.6	80	25	318	214	10.8	11.5	0.37	10	36	68	42	0.327659574	32.92257042	0.090767834	12.04081633
496	0	1	1	7.28	98	32.4	68	21	302	442	11	12.9	0.72	20	10	37	43.3	0.826722338	126.7521622	4.746036844	337.755102
497	0	2	1	8.21	110	33.8	74	24	325	268	9.1	8.7	0.71	5	16	38	42.9	10.1097561	398.0868067	0.861531149	6.444444444
498	0	2	1	6.98	117	34.9	74	25	335	746	8.3	8.4	0.47	52	9	29	40.8	1.25440806	269.21106	6.134836489	170
499	0	3	0	5.49	91	27.6	57	19	330	325	0	0	0.13	42	8	65	31.5	1.150442478	130.9702274	12.08955946	13.69863014
500	0	1	0	13.83	123	36.4	85	29	338	223	10.8	11.7	0.92	4	18	45	47.1	5.744525547	117.6961118	0.369449678	8.75
501	0	1	0	9.61	109	34.7	82	26	314	221	13	16.2	0.8	45	142	213	31.8	0.842857143	46.9324046	14.54055087	87.78205128
502	0	2	0	7.4	143	42.1	75	26	340	347	9.6	10.3	0.63	34	14	36	44.5	1.853820598	155.7870163	9.38313729	426.5306122
503	0	3	0	14.61	119	37.1	83	27	321	477	8.6	8.3	0.9	39	9	31	37.8	2.961373391	140.1239083	7.050259538	141.1764706
504	0	0.916666667	0	16.92	107	33.9	85	27	316	644	9.5	9.6	2.08	26	28	32	41.9	0.819148936	80.98184196	2.77274785	10.45023697
505	0	2	1	5.66	117	35.6	61	20	329	303	11.1	12.8	0.41	4	18	40	40.2	0.541737649	91.19858416	0.150191728	10.18367347
506	0	3	1	4.81	103	32.2	76	24	320	156	10.5	13.1	0.16	9	27	72	38.1	0.698943662	57.09935287	2.404761208	9.125
507	0	2	0	14.55	124	38.2	88	29	325	369	9.4	9.8	0.77	38	69	35	39.1	3.185520362	114.7548631	12.78163922	29.56834532
508	0	2	1	3.08	118	36	76	25	328	233	9.3	10.1	0.53	23	10	45	41.2	0.890410959	172.7154124	0.526300184	10.14285714
509	0	3	0	19.82	118	36.4	87	28	324	296	10.3	11.7	1.04	12	9	28	47.6	13.04477612	222.9016371	24.60954561	72.62222222
510	0	3	1	7.77	118	35.3	80	27	334	386	9.3	9.8	0.31	29	8	25	41.4	1.58677686	136.8546823	3.65891275	129
511	0	1	1	6.16	122	37.9	78	25	322	171	10.7	12.4	0.57	16	17	38	42.8	0.303571429	41.30913729	2.415739023	24.3902439
512	0	2	1	7.37	114	34.7	79	26	329	191	10.9	12.3	0.89	27	10	43	34.1	1.111650485	62.90260963	16.92442466	270.4736842
513	0	1	0	27.06	98	30.6	84	27	320	412	9.8	10.2	3.33	73	146	81	36.2	2.115523466	54.96543315	5.919456963	147.9
514	0	1	1	12.7	114	34.7	82	27	329	354	9.8	10	1.26	56	10	37	42.6	1.465373961	77.21334002	0.161406417	15.10204082
515	0	0.916666667	1	9.35	98	30.7	61	19	319	284	0	0	0.88	5	23	43	39.7	0.230136986	41.60867336	0.08497546	4.833333333
516	0	3	0	6.61	110	33.9	87	28	324	356	9.3	9	0.62	48	10	29	32.5	0.496677741	89.46476948	6.440960791	44.18965517
517	0	2	1	4.13	127	36.8	80	28	345	192	9.2	9.3	0.48	10	16	32	40.6	0.30408472	70.3314737	1.831548794	16.66666667
518	0	3	1	6.05	126	37.2	79	27	339	264	9.8	10.1	0.69	19	13	33	43.3	0.759916493	91.09888024	5.873117204	130.9230769
519	0	3	1	10.09	118	36.2	82	27	326	397	9.3	9.6	0.82	62	9	26	39.5	2.641975309	161.9172305	4.009184826	200.6122449
520	0	2	1	11.49	111	33.9	82	27	327	301	10.4	11	0.77	22	14	42	39.2	1.170960187	61.35056856	2.557972211	96.53846154
521	0	1	1	13.91	114	36.1	77	24	316	350	9.9	10.6	1.5	26	18	61	44.3	4.490566038	158.250026	20.30121762	76.10169492
522	0	1	1	8.61	124	38.1	82	27	325	360	9.6	10.1	0.6	7	60	74	42.1	0.217965654	55.23361518	0.076559928	10.18367347
523	0	3	0	8.69	115	36.4	79	25	323	430	9.2	9.6	0.72	17	9	31	44.5	1.854938272	152.7227266	0.277031923	15.91836735
524	0	3	0	7.75	127	38	87	29	334	288	9.7	10.2	0.68	12	20	50	43.2	1.763636364	112.6099707	11.73020528	60
525	0	1	1	5.76	109	33.5	87	28	325	318	8.9	9	0.48	27	16	61	46.5	1.784615385	169.8717949	0.357905983	13.67346939
526	0	1	1	8.19	103	31.2	86	28	330	267	9.3	9.6	0.64	55	14	32	37.9	0.692307692	64.30124773	6.675769989	12.65753425
527	0	2	0	9.9	100	31	84	27	323	231	10	10.1	0.96	19	10	28	38.7	2.406844106	88.71989861	18.09732304	7.853333333
528	0	1	1	12.91	117	35	79	26	334	270	9.1	8.7	1.14	5	25	53	45.5	4.437125749	125.2336535	4.225476236	12.83098592
529	0	3	1	7.77	121	36.6	82	27	331	464	9.5	10	0.77	51	7	29	36.9	1.301333333	159.2449592	0.181896182	10.81632653
530	0	3	0	9.71	126	39	78	25	323	267	8.8	8.8	0.99	35	12	25	40.7	1.03652968	62.7795099	13.05672728	111.06
531	0	3	1	8.57	116	36	73	24	322	219	10.1	10.1	0.77	18	12	34	37.3	0.82244898	52.15154907	2.15988379	185.1020408
532	0	1	0	5.16	113	35.6	82	26	317	215	10.4	11.1	0.36	5	13	35	45.6	0.490756303	70.0280112	0.175884307	11.02040816
533	0	2	0	4.32	133	40.5	81	27	328	311	9.5	10	0.27	39	10	45	36.6	1.075862069	165.4959557	1.952958706	45.875
534	0	2	1	21.52	116	36.5	73	23	318	373	10	10.7	1.52	8	13	38	48.9	4.511904762	103.1709152	14.49094973	15.54599407
535	0	2	0	8.49	125	36.9	82	28	339	283	11.7	14.1	0.54	21	11	25	46.4	0.755681818	63.13131313	1.94301674	177.755102
536	0	3	0	7.38	108	33.9	80	26	319	269	10	10.4	0.6	16	12	33	41.1	0.786427146	72.75422056	8.614207899	35
537	0	2	1	6.15	119	36.2	80	26	329	293	9.4	9.3	0.55	58	10	44	40.9	1.319480519	123.7461725	5.380635625	10.35772358
538	0	2	0	8.95	114	36.1	82	26	316	243	9.1	9.5	0.59	6	19	43	45.6	11.95833333	377.0949721	14.27684668	131.4285714
539	0	1	1	6.91	137	41.3	82	27	332	339	9.1	9	0.7	8	26	47	49.8	3.331707317	239.3138258	0.381207864	11.02040816
540	0	2	0	6.93	125	37.5	79	26	333	320	9.1	9.2	0.49	38	14	48	40.4	1.146511628	107.3861539	0.194637404	11.83673469
541	0	1	1	9.62	132	38.2	86	30	346	276	9.8	11.2	0.9	5	16	42	45.9	5.424460432	206.404523	5.003066154	111.5
542	0	1	1	4.76	103	32.2	81	26	320	569	8.7	8	1.03	57	9	25	31.1	0.430528376	233.9291881	25.58420629	188.5757576
543	0	2	0	8.34	118	36.3	82	27	325	340	10	10.7	0.39	3	11	28	46.7	0.607594937	73.72040884	0.123590097	11.63265306
544	0	2	0	5.94	107	32.6	85	28	328	201	9.7	10.3	0.86	32	25	53	41.9	1.24668435	89.75698631	13.39656512	600
545	0	1	0	9.06	119	35.4	78	26	336	272	10	10.8	0.73	27	27	55	36.7	3.08	133.4314447	17.7140054	106.2058824
546	0	1	1	11.51	116	35.9	81	26	323	293	9.2	9.4	1.16	22	16	38	39.8	1.668656716	75.98843316	1.825797165	143.6734694
547	0	2	1	13.96	128	39.3	78	26	326	332	9.6	10.4	1.19	26	20	42	45.1	1.476839237	64.80173013	2.033837434	212.6530612
548	0	2	1	31.52	109	34.3	79	25	318	222	10.7	12	2.11	26	15	37	42	4.49068323	43.74625595	20.83464703	27.11025641
549	0	1	1	7.27	116	37.7	77	24	308	311	9.8	11.6	0.67	32	19	34	40.8	1.473972603	117.2014848	36.85251832	35.68978102
550	0	1	0	8.49	111	34.6	80	26	321	619	10	10.9	0.61	73	9	36	37.2	1.924050633	230.7256489	15.68487126	323.6923077
551	0	1	1	10.32	127	40	75	24	318	218	11.1	12.5	0.61	33	17	41	38.5	1.058823529	47.79192536	0.876916062	80
552	0	1	0	6.93	119	36.4	80	26	327	345	9.7	9.7	0.51	18	13	44	41.7	0.740594059	98.5812867	15.65870873	1118.367347
553	0	1	1	14.94	126	38.2	77	26	330	535	9.3	9.5	1.02	18	21	44	43.4	2.01650165	118.1845092	0.121498094	0.585106383
554	0	2	0	4.88	121	38.2	85	27	317	251	10.6	11.6	0.42	21	20	44	40.3	0.674199623	96.86332623	0.273995863	7.1
555	0	1	0	9.76	115	35.6	83	27	323	411	9.4	9.8	0.54	35	16	39	43.1	1.191943128	99.78828374	1.650998368	138.7755102
556	0	1	1	15.97	135	38.6	78	27	350	442	9.9	10.5	0.75	13	16	33	37.7	0.645502646	48.81286451	0.058531263	5.888888889
557	0	2	1	6.24	130	38.6	83	28	337	187	10.1	11.3	1.12	10	17	47	41.5	0.399638336	54.191589	1.854685399	130.6122449
558	0	2	1	11.49	120	36	78	26	333	267	9.5	10.2	0.93	4	16	36	42.8	6.647058824	195.273932	0.402249673	0.253456221
559	0	1	1	30.57	105	33.2	72	23	316	216	9.6	10.8	4.51	26	50	43	36.9	0.673913043	13.96393426	3.954508605	321.9473684
560	0	1	0	7.64	115	35.9	86	28	320	250	10.5	10.5	0.39	23	19	57	42.1	0.397865854	49.88187971	1.410659558	117.8333333
561	0	2	0	2.79	87	27.5	60	19	316	903	11.6	16.8	1.21	26	12	26	37.3	1.887096774	1740.085559	47.4428643	502.4489796
562	0	3	1	7.83	118	35	82	28	337	153	10.1	10.9	0.55	29	13	41	39.4	2.986725664	86.46119418	38.69844822	190.2222222
563	0	1	1	10.65	132	40.4	78	25	327	226	10.4	11.4	0.4	13	22	61	40.5	0.893491124	41.8553398	2.729857118	2.532646048
564	0	1	1	14.32	122	36.5	82	28	334	201	9.8	10.2	0.88	18	16	42	48.4	5.275167785	94.20344194	14.55700949	21.72027972
565	0	1	1	14.48	124	38.3	84	27	324	350	9.6	10.2	0.92	21	18	46	45.9	0.844930417	48.05421614	0.072767813	10.81632653
566	0	1	1	5.26	119	36	77	25	331	158	10.5	12.1	0.54	5	18	50	42.2	4.04519774	169.7063436	14.65059827	15.15555556
567	0	1	1	13.11	138	43.4	80	26	318	215	11	13.5	1.46	2	28	58	47.8	0.81557377	33.60593215	0.084405597	11.02040816
568	0	2	1	4.4	116	37.1	83	26	313	291	9.1	9.6	0.27	7	18	43	45.2	0.439873418	104.646145	1.877157652	74.57142857
569	0	1	1	8.42	114	35.2	89	29	324	319	9.7	9.7	0.68	4	17	44	42.9	0.559792028	65.66028726	0.127615605	0.504065041
570	0	2	1	9.87	116	34.2	76	26	339	314	8	7.9	0.68	7	19	53	40.9	1.608450704	89.61570844	2.22326869	22.25714286
571	0	2	1	22.4	136	40.5	80	27	336	666	10	9.8	1.89	12	12	27	43	1.58974359	84.70695971	1.961233211	314.6938776
572	0	1	1	12.21	110	34.6	80	26	318	342	9.9	10.7	0.89	35	50	29	42.6	0.817288802	55.02913165	1.459398316	185.1020408
573	0	2	1	8.28	129	37.3	77	27	346	204	10	10.1	0.59	15	13	43	40.1	2.193103448	84.95752124	6.421789105	59.30769231
574	0	2	0	20.97	116	35.3	87	29	329	215	11.5	13	1.53	13	18	34	44.5	4.352601156	59.2644047	10.90189398	23.26470588
575	0	1	1	9.27	119	36	82	27	331	396	8.3	7.9	0.68	17	14	38	38.1	1.265356265	104.9593283	2.650488087	204.0816327
576	0	0.916666667	1	11.32	124	37.3	77	26	332	353	10.3	10	0.63	33	19	46	40.6	1.373737374	78.74683228	4.367883785	27.57746479
577	0	2	0	8.91	123	37.9	76	25	325	325	9.9	10.4	0.35	20	22	45	41.3	0.386094675	53.95838729	0.08633342	10.6122449
578	0	1	0	8.22	122	37.3	82	27	327	333	9.9	9.7	0.78	14	13	59	46.6	0.297258297	58.45735773	0.107084049	6.1
579	0	3	1	11.61	132	38.6	83	28	342	244	10.7	12.1	1.02	22	17	48	44.1	1.070588235	49.45027106	0.115519076	11.63265306
580	0	0.916666667	0	9.61	109	33.6	77	25	324	465	8	7.9	0.61	21	15	12	45	0.421630094	75.84184447	0.092967422	11.4
581	0	2	1	12.15	135	39	77	27	346	533	9.2	9.5	0.75	39	14	35	41.2	1.812903226	141.5106863	2.116022833	162.6530612
582	0	2	1	8.69	135	41.8	82	27	323	414	9.6	10.2	0.54	15	14	45	43.2	0.519327731	80.06885148	0.261094081	27.55102041
583	0	2	1	6.33	119	35.5	79	26	335	195	9.3	8.9	0.68	8	18	42	44.1	2.890829694	134.5226515	10.34099768	65.17391304
584	0	1	1	6.06	120	37.2	85	27	323	230	10.6	12	0.41	18	15	70	42.5	1.180751174	89.09341638	0.251785742	9.285714286
585	0	3	0	5.18	135	39	78	27	346	178	9.3	9.4	0.32	19	11	43	41	0.56187291	57.46310094	0.248576336	15.71428571
586	0	2	1	7.34	117	35.4	78	26	331	379	9.8	9.9	0.43	42	14	40	43.1	1.198113208	121.7803712	3.274253252	207.9591837
587	0	2	0	3.9	133	40.5	85	28	328	181	9.1	9.6	0.28	22	23	42	47.3	0.951476793	97.91193335	0.492264416	7.583333333
588	0	3	1	11.03	110	32.3	80	27	341	352	9.9	10.6	0.78	59	14	31	41.4	2.265957447	113.1665413	7.728760376	22.46728972
589	0	2	1	12.37	131	39	74	25	336	361	9.4	10.5	0.53	5	8	32	38.1	0.991561181	61.56858331	0.085104496	10.18367347
590	0	3	1	7.73	123	37.7	83	27	326	335	9.2	10	0.72	15	15	40	35.5	1.361930295	116.1867173	11.99324383	203.4117647
591	0	2	0	9.78	132	38.9	79	27	339	293	10.1	11.1	0.47	17	14	25	43.8	4.869565217	186.0813677	28.33136455	87.47058824
592	0	1	0	4.79	108	33.9	80	26	319	362	9.6	10.3	0.24	69	17	49	41.6	0.133657351	91.82759749	2.437743679	64.06666667
593	0	1	0	4.76	119	37.1	76	24	321	257	10.4	12	0.49	8	18	48	44.7	0.30239521	80.82574347	0.160393499	10.40816327
594	0	1	1	20.69	130	41.4	86	27	314	318	10.3	11.6	2.04	45	16	27	45.9	2.238267148	55.48643985	0.141333385	16.53061224
595	0	2	0	13.66	106	34.5	61	19	307	529	0	0	1.15	29	12	35	39.2	1.624624625	116.2949186	2.992011045	272.2
596	0	2	1	11.34	121	35.7	79	27	339	559	9.4	9.6	0.52	36	16	32	42.7	0.894736842	103.7779634	0.094681147	10.40816327
597	0	2	1	8.53	115	35.4	80	26	325	426	9.1	9.3	0.47	12	20	41	43.5	1.202898551	120.6313608	3.05825985	220.4081633
598	0	1	1	7.69	123	36.2	81	28	340	312	9.3	9.3	0.39	12	16	43	42.8	0.863453815	81.4702242	0.417796022	32.65306122
599	0	3	1	17.27	107	29.6	85	31	361	470	9	8.8	0.36	33	7	21	35.3	18.93877551	555.404559	70.70181865	54.39090909
600	0	1	1	3.84	113	34.4	82	27	328	229	9.4	9.5	0.43	13	19	54	46.5	2.080985915	209.9838615	0.467649648	10.40816327
601	0	2	0	5.11	122	40.3	86	26	303	245	9.1	9.6	0.44	14	11	48	40.2	0.48534202	78.08665388	0.159041797	8.316666667
602	0	2	1	5.28	104	31.1	81	27	334	280	9.8	10	0.23	11	12	38	39.1	1.220379147	125.6642252	0.897601609	40.81632653
603	0	1	1	14.38	111	34.5	79	26	322	527	10.2	11.1	0.66	9	5	40	44.5	0.432061069	55.9513319	0.061578316	11.83673469
604	0	3	0	8.9	125	34.8	83	30	359	426	8.5	8.3	0.5	15	11	24	34.5	1.255050505	120.8716377	2.468505277	177.5510204
605	0	1	1	16.78	137	40.9	75	25	335	595	8.7	8.8	1.19	26	13	32	41.4	1.049773756	80.22370954	2.532102967	383.2653061
606	0	1	1	7.76	125	40.3	87	27	310	275	10.6	11.8	0.49	8	40	89	46.1	0.167082294	44.18721238	0.080179705	10.18367347
607	0	1	0	13.42	118	35.8	81	27	330	459	9.2	9.1	0.5	6	13	39	44.5	0.703971119	61.73769416	0.067117885	10.18367347
608	0	3	1	8.71	108	32.4	84	28	333	278	9.2	7.9	0.59	38	12	34	34.7	3.227272727	145.0788018	26.09330968	30.86419753
609	0	1	1	9.75	123	39.5	82	25	311	371	8.1	8.4	0.71	16	23	42	43.3	0.416149068	59.08584169	0.079471253	10.18367347
610	0	1	1	4.97	125	37.1	81	27	337	418	9.3	9.9	0.62	29	19	50	43.1	0.566604128	157.7947988	0.226499711	12.24489796
611	0	2	0	4.13	123	37.6	82	27	327	280	9.5	10	0.34	25	13	40	43.5	0.267326733	95.89336658	2.784332394	162.6
612	0	2	1	6.79	110	33.2	81	27	331	235	10	11	0.74	29	22	40	39.8	1.066037736	81.62669853	9.395754022	552.0408163
613	0	1	1	15.56	119	37.7	79	25	316	394	9.5	10.5	0.84	18	12	36	40.4	0.625441696	44.7373441	3.367790929	605.3061224
614	0	2	0	6.48	113	35.3	83	27	320	395	9.4	9.4	0.32	36	11	34	35.4	0.549319728	103.6680104	2.099605274	19.51219512
615	0	3	0	11.48	134	42.2	84	27	318	384	9.2	9.9	0.77	24	14	40	37	2.603921569	131.174421	2.661064426	158.9795918
616	0	2	0	11.15	133	39.9	84	28	333	475	8.4	8.3	0.56	29	18	50	40.8	2.081699346	139.2186172	5.21117266	362.8571429
617	0	2	0	7.39	120	36.8	83	27	326	352	9.1	9.2	0.57	48	14	35	39.8	1.329015544	123.3987955	1.482888934	86.32653061
618	0	1	1	15.76	139	43.2	82	26	322	445	11	12.7	0.72	21	22	47	43.7	0.626527051	49.27755778	0.056475403	10.40816327
619	0	2	0	5.62	126	37	83	28	341	343	9.1	9	0.33	24	15	32	41.1	0.920086393	131.818636	0.203684773	10.81632653
620	0	1	1	9.9	117	35.7	87	29	328	397	8.8	8.4	0.92	30	14	35	39.4	1.250639386	102.5601281	1.940117285	153.2653061
621	0	1	1	15.39	113	34.2	77	26	330	247	9	8.7	0.88	5	11	27	38.5	5.817518248	117.1487789	0.388914975	3.727272727
622	0	1	1	11.39	130	39.1	81	27	332	420	9.1	8.7	0.76	15	20	31	42.6	2.846808511	156.9125586	4.240375096	231.6326531
623	0	2	1	15.86	116	38.5	65	20	301	374	9.2	9.6	1.44	12	11	30	44.6	5.354609929	167.2435227	12.42699865	231.5833333
624	0	1	0	8.06	111	33.2	84	28	334	359	9.5	10.3	0.34	10	21	40	46.7	0.76	84.83989129	0.945291268	36.36363636
625	0	2	0	6.43	125	37	85	29	338	211	10.2	11.4	0.48	21	16	31	43.7	1.377308707	86.5829288	0.21337973	10.6122449
626	0	3	0	10.38	127	38.3	81	27	332	324	9.4	9.5	0.62	21	13	34	40.4	1.878125	97.5433526	0.231815992	15.71428571
627	0	3	1	10.34	123	37.5	78	26	328	425	9.5	10	0.38	24	9	35	37.1	2.671936759	162.4605316	4.747670125	207
628	0	1	0	11.39	121	41.8	78	23	289	406	9.3	8.3	0.75	7	39	58	45.7	0.406676783	54.08998922	0.066480061	10.18367347
629	0	1	1	19.91	134	41.1	83	27	326	516	9.2	9	1.32	7	37	64	47.2	0.985042735	55.37740344	0.053552954	10.18367347
630	0	3	1	10.63	125	38.2	83	27	327	460	8.5	9	0.84	55	15	31	40.3	1.495798319	121.2149959	0.131491919	9.98
631	0	1	0	5.34	129	38.2	84	28	338	373	9	9	0.4	5	18	37	43.9	1.520775623	193.4908235	3.091703238	121.6326531
632	0	3	0	10.8	116	35.3	88	29	329	467	9.5	9.6	0.51	11	13	26	40.9	2.879166667	180.1697531	0.196759259	10.40816327
633	0	3	0	7.01	129	37.1	80	28	348	287	9.7	10.3	0.34	22	16	40	47.4	0.571906355	68.4640671	2.032452445	65.53846154
634	0	1	1	17.33	114	37.4	71	22	305	527	9.8	9.8	1.12	7	28	55	44.5	0.411314985	46.49800332	0.047645013	11.02040816
635	0	3	1	13.38	137	40.4	75	25	339	246	10.3	11.6	0.5	6	18	41	43	7.075630252	154.5012624	6.054439713	45.9047619
636	0	1	1	11.22	131	39.7	83	28	330	342	9.4	10	1.42	6	22	36	49.8	3.25	149.418056	0.336409073	15.71428571
637	0	2	1	9.41	117	36.1	78	25	324	214	9.4	9	1.02	26	13	40	37.4	3.013824885	104.8007561	29.65273731	756.875
638	0	1	1	9.02	127	38.2	82	27	332	377	10	11.4	1	9	17	37	46.1	1.204030227	105.2796193	7.224360084	527.9591837
639	0	1	1	8.86	113	33.9	79	26	333	188	9.5	10.1	1.35	21	37	39	38.6	1.256756757	57.34854493	9.126959917	12.16260163
640	0	3	1	9.57	131	40.6	82	27	323	275	10.9	13	0.63	27	13	36	45.4	2.107023411	96.10579326	7.961054438	464.8979592
641	0	2	1	20.49	103	33	89	28	312	327	10	10.2	1.38	81	24	59	41.7	0.850102669	32.77002955	1.692617123	344.6938776
642	0	2	0	23.44	123	36.7	77	26	335	349	8.7	8.5	1.39	3	14	25	45.3	3.864583333	77.54728385	6.063797639	13.71356784
643	0	3	1	12.3	120	36.8	78	26	326	350	10.8	12.3	0.98	43	12	30	39	2.016556291	94.22279653	2.212889679	167.755102
644	0	1	0	6.38	99	31.7	58	18	312	350	10.4	11.5	0.36	14	12	35	39.6	0.836614173	107.9900279	4.125219065	272.8571429
645	0	3	1	7.92	140	40.6	77	27	345	228	11.4	12.7	0.74	20	17	43	48.5	2.25631769	103.9273602	6.568391496	57.64
646	0	2	0	6.78	106	32.8	88	28	323	212	10.9	12.5	0.53	91	7	24	36.7	2.029900332	103.8818491	44.88479895	223.4146341
647	0	2	1	7.91	116	33.6	78	27	345	285	9.6	10	0.53	8	17	40	35.5	0.924210526	75.85335019	4.479339943	343.4693878
648	0	1	1	12.96	138	42.9	80	26	322	308	10.9	11.4	1.27	10	21	32	41.6	1.125301205	57.26610144	1.327532352	145.7142857
649	0	3	1	8.51	118	33.8	81	28	349	625	8.4	8	0.4	18	15	32	38.8	1.121621622	165.4121807	0.134976339	10.40816327
650	0	3	0	10.97	127	39.1	82	27	325	199	13.9	20.3	0.78	7	13	27	41.2	1.977198697	59.08919499	2.422953925	166.5306122
651	0	2	0	9.52	124	37.2	78	26	333	315	9.6	9.9	0.69	20	43	52	37.4	1.980392157	108.1314879	2.303372329	136.9387755
652	0	2	0	10.2	108	34	81	26	318	228	10	10.4	0.24	12	8	28	41.9	3.883597884	118.26953	34.18923125	1345.102041
653	0	1	0	11.72	129	41.3	77	24	312	370	8.7	9.3	0.83	46	64	77	35.7	1.684684685	94.80470231	2.4316125	193.6734694
654	0	2	1	8.24	121	37	82	27	327	519	8.9	8.8	0.53	69	7	14	23.7	0.923890063	133.1616002	20.69521131	38.40952381
655	0	1	0	13.41	98	31.4	77	24	312	224	10.8	12.1	0.51	37	10	36	46.3	2.599250936	62.56161901	49.99902247	62.15972222
656	0	3	1	9.81	113	34.8	84	27	325	216	12.2	17.2	0.58	9	31	31	41.6	1.340101523	55.88413356	0.16299539	10.5
657	0	1	1	7.24	121	36.2	82	28	334	246	9.2	9.4	0.41	22	16	48	43.7	0.436335404	52.76071514	0.62197591	59.18367347
658	0	1	1	9.17	101	32.4	82	26	312	501	8.9	8.5	0.68	11	21	49	42.6	0.310810811	82.0340515	1.21659282	151.6326531
659	0	1	0	20.96	121	38.4	86	27	315	392	9.1	9.4	1.38	14	5	37	42.8	0.741873805	35.75963686	3.176404478	710.6122449
660	0	1	1	8.09	127	39.2	75	24	324	260	11.1	11.6	0.66	25	13	35	39.7	0.120049505	39.77530015	1.10146985	144
661	0	3	0	9.51	118	37.4	86	27	316	339	9.5	9.6	0.32	82	8	24	38	1.621546961	98.47151298	5.864719313	50.475
662	0	3	1	6.36	117	36.9	84	27	317	458	9.1	9	0.23	57	8	21	41.2	1.451871658	192.5470016	2.854572361	138.5714286
663	0	1	1	17.99	123	37.2	84	28	331	513	9.8	10.7	1.12	16	24	50	42.7	0.332236842	46.90105614	0.053026535	11.83673469
664	0	3	1	10.22	123	36.2	82	28	340	349	9.7	10	0.58	38	79	63	35.3	1.939873418	108.0655949	4.136837672	272.6530612
665	0	1	1	14.9	111	32.2	79	27	345	324	10.8	11.6	0.93	8	16	42	40.9	4.590361446	130.9937738	0.206193903	10.40816327
666	0	3	0	6.65	121	39	89	28	310	224	10.4	11.9	0.51	11	11	32	45.6	0.572277228	66.70140698	1.715179037	117.5510204
667	0	1	1	18.1	105	34	79	24	309	290	9.3	9.7	1.34	5	16	48	42.6	2.583657588	62.34279941	0.88354795	31.61538462
668	0	3	1	22.18	124	37.3	83	27	332	280	9.4	9.4	1.19	2	11	31	43.4	11.11688312	163.9478646	0.380593257	1.857142857
669	0	1	0	10.06	119	35.6	76	26	334	228	11.2	12.4	1.05	7	20	65	45	3.821621622	122.5081941	0.317016818	11.8
670	0	1	0	8.51	121	35.8	80	27	338	363	10.5	10.6	0.37	5	29	43	44.4	0.278236915	58.75440658	0.090640407	9.333333333
671	0	3	1	7.6	124	36.2	79	27	343	228	10.4	11.5	0.37	38	16	44	43.5	2.314685315	104.8951049	3.349282297	91
672	0	3	0	7.57	127	39.3	83	27	323	344	9.7	9.9	0.62	74	11	29	36.4	1.544412607	130.2078405	3.467162264	186.9387755
673	0	1	0	13.13	113	33.5	77	26	337	277	8.8	7.8	1.03	10	25	52	45.2	2.521235521	81.4545369	0.197019999	13.67346939
674	0	3	1	5.59	137	41.5	79	26	330	202	10.1	10.7	0.38	12	13	42	38.5	1.808510638	109.8357358	3.96387383	148.7755102
675	0	1	0	9.05	108	34.1	82	26	317	339	10.3	11.5	0.86	84	17	55	37.9	0.942857143	82.32651327	17.07243033	103.3823529
676	0	3	0	18.89	117	34.1	85	29	343	466	9.1	9.2	1.06	53	14	32	37.8	3.631840796	122.7320254	8.061861155	133.0869565
677	0	2	1	11.99	119	36.3	81	27	328	361	9.7	10.4	1.06	33	20	47	40.1	2.67611336	121.8964522	0.17896155	7.571428571
678	0	2	0	19.34	135	40.6	81	27	333	342	8.4	7.9	0.87	25	13	33	42.4	1.609418283	48.98492353	8.824447774	1026.833333
679	0	3	0	5.06	112	34.1	81	27	328	194	10	10.9	0.36	35	12	25	32.8	1.671686747	115.4816896	8.10752893	170.25
680	0	1	1	6.11	107	34.2	78	24	313	223	10.1	10.7	0.84	13	21	41	48.8	2.301204819	146.576486	7.401126601	229.7959184
681	0	3	1	7.93	120	37	82	27	324	287	10.5	11.4	0.29	19	49	42	42	4.773006135	222.0348293	3.334390642	30.78571429
682	0	3	1	31.61	131	38.9	80	27	337	292	8.7	8.6	2.09	27	12	23	44	6.81512605	77.62674826	17.99770842	95.35211268
683	0	3	0	7.48	116	34.2	85	29	339	265	9.2	9.1	0.93	5	18	33	50.7	6.631578947	310.7702411	0.949901492	4.764705882
684	0	2	1	26.49	120	35	79	27	343	444	10	10.5	0.75	17	16	39	46.5	6.790322581	135.1696928	20.08974781	149.9772727
685	0	3	0	3.34	114	34.4	82	27	331	269	8.1	7.6	0.67	48	7	32	36	0.476280835	152.8252792	21.93525662	772.2
686	0	3	1	20.66	128	37.7	81	28	340	365	8.5	8.3	0.79	4	26	36	45.6	9.234042553	187.9466952	36.17845153	43.10429448
687	0	3	1	31.84	121	36.6	79	26	331	397	9.1	9.1	1.74	12	20	25	46.1	4.668674699	75.11200581	27.25411697	46.9218241
688	0	3	0	23.65	114	36	85	27	317	349	9.7	10.4	0.59	20	14	20	40.7	5.410596026	97.72762275	29.4050936	50.24401914
689	0	3	1	13.98	118	38.4	84	26	307	247	10.1	11.5	0.94	50	12	21	36.3	2.706827309	70.95621398	21.43337298	10.43496503
690	0	2	1	8.57	125	36.7	86	29	341	239	8.2	7.8	0.7	40	20	41	46.9	1.251851852	68.85921316	4.494576257	74.28571429
691	0	1	0	11.01	117	38.1	73	23	307	266	8.7	8.4	0.92	11	19	49	47.9	3.739583333	125.8325764	0.326407811	3
692	0	1	1	17.6	102	33	79	24	309	246	9.4	9.7	1.7	40	12	22	47.9	1.5	39.26200204	14.81901175	331.6071429
693	0	2	1	9.49	129	37.9	79	27	340	292	9.6	10.1	0.77	7	18	40	51.2	5.691176471	226.2443439	0.386629889	4.99
694	0	3	1	11.1	124	35.7	76	26	347	482	8.4	8.1	0.75	52	11	25	41.9	1.866459627	134.8553522	1.768227855	105.3333333
695	0	2	1	5.18	130	40.1	83	27	324	226	9.1	9.1	0.32	4	14	34	45.6	1.143518519	100.993851	11.47129272	513.4
696	0	3	0	6.42	114	37.4	86	26	305	319	9.5	10.1	0.42	20	8	29	43.4	1.728358209	148.3238016	2.854884456	29.23809524
697	0	3	0	9.79	127	38.3	84	28	332	302	10	9.7	0.5	34	20	40	43.7	1.039215686	67.2065444	3.349200309	307.1428571
698	0	3	0	7.67	123	36.6	77	26	336	328	10	11	0.41	14	16	31	47.1	0.560271647	72.60444082	1.987767923	183.2653061
699	0	0.916666667	1	8.3	117	35.6	79	26	329	472	10.2	11.5	0.52	39	46	55	43.9	1.029147982	127.5055378	0.134799287	10.18367347
700	0	2	1	5.81	131	39.7	81	27	330	189	10.7	12.3	0.45	9	18	38	46.8	0.449275362	52.38344683	10.97280773	659.8333333
701	0	2	0	4.26	104	32.1	86	28	324	156	10.1	10.3	0.2	16	19	49	44.2	2.632183908	140.3054341	6.619538431	46
702	0	1	1	3.9	134	38.2	80	28	351	122	8.9	9.2	0.22	13	19	45	51.3	1.112612613	70.45507046	1.397551398	1.12037037
703	0	1	0	18.19	122	39.5	83	26	309	162	13	19.9	1.33	13	20	42	50.4	1.573816156	24.807778	0.076414082	2.935294118
704	0	1	0	11.51	112	35.3	86	27	317	394	9.1	9.5	0.65	76	15	32	46.9	0.874747475	69.15374422	5.751695934	136.5416667
705	0	1	0	11.86	122	38.1	84	27	320	473	9.3	9.6	1.16	18	20	47	56.6	0.516295026	68.40815807	0.072168437	9.98
706	0	1	0	7.49	131	39.4	72	24	332	265	9	8.1	0.46	19	16	52	50.9	1.964968153	112.676775	1.097004073	52.65306122
707	0	1	1	13.96	108	34.3	74	23	315	445	9.1	9	1.34	47	10	37	42.9	1.138271605	78.70812551	1.998655771	230.6122449
708	0	3	0	7.19	118	35	84	28	337	398	9.1	8.7	0.54	57	11	28	40.4	0.948497854	118.7868224	2.80850251	55.35294118
709	0	3	1	8.76	121	37.8	83	27	320	263	9.8	10.9	0.45	37	9	27	44.6	1.850609756	91.53302149	8.592966923	102.875
710	0	2	0	9.77	126	38.4	84	28	328	307	9.5	9.9	0.48	14	17	31	44.8	0.891566265	63.09783659	0.102559676	8.316666667
711	0	1	1	5.36	108	33.2	77	25	325	226	9	8.9	0.3	32	13	41	44.4	0.419106317	64.9679185	3.380631511	240
712	0	1	1	8.95	115	35.4	75	24	325	417	9.9	10.8	0.68	31	15	39	39.5	1.034246575	106.3748374	2.961659141	68.29411765
713	0	1	0	15.88	99	31.6	83	26	313	264	10.3	10.2	1.59	45	16	31	40.4	1.2225	41.56171285	19.49307305	386.9375
714	0	2	0	12.81	116	35.8	79	26	324	299	10.2	11.4	0.92	42	9	36	39.8	1.967845659	75.05189625	6.061883928	27.44318182
715	0	2	1	6.39	131	40	84	28	328	337	9.9	11.9	0.37	28	14	41	47.9	2.103333333	175.7955138	4.121022431	161.2244898
716	0	1	1	10.93	119	36.2	78	26	329	274	11	13.3	0.76	17	26	55	40.2	1.228365385	60.26110212	0.109745584	0.211440678
717	0	0.916666667	0	11.93	112	35.7	84	26	314	301	10.8	12.2	0.94	32	12	39	35.4	0.444444444	40.04843066	1.933234875	296.5306122
718	0	2	1	8.1	97	31	65	20	313	349	9.3	10	0.61	37	12	35	37.1	1.4	114.8971193	10.96296296	666
719	0	1	1	8.3	113	34.1	86	29	331	432	10.2	11.4	0.41	8	33	46	53.7	0.499176277	85.74661083	0.099045275	10.18367347
720	0	2	1	20.96	115	35.6	82	27	323	232	9.9	10.2	3.66	30	251	376	38.5	0.816777042	24.43422139	5.744148425	36.1192053
721	0	3	1	12	111	33.4	83	28	332	228	9.1	8.8	1	26	16	28	44	2.244680851	67.37588652	3.23286052	10.22429907
722	0	3	0	11.16	125	36.1	83	29	346	477	10.5	11.7	0.93	59	12	27	44.3	0.690384615	82.19602978	0.085987042	10.18367347
723	0	1	1	9.53	126	37.9	87	29	332	352	8.8	8.1	0.46	9	10	44	49.5	0.367107195	54.23787314	0.076888349	10.18367347
724	0	3	1	8.05	116	35.7	85	28	325	226	8.7	7.8	0.71	20	12	28	43.9	1.453804348	76.289495	13.68822576	40.55
725	0	1	0	11.59	129	39.9	86	28	323	333	10.1	10.5	0.61	23	14	35	38.7	0.691470054	52.14458299	0.106481431	13.87755102
726	0	1	1	17.1	121	35.6	78	27	340	255	9.3	9.6	1.07	5	52	56	44.2	4.494117647	87.71929825	7.949776402	110.047619
727	0	3	1	12.63	110	33	82	27	333	286	10	11.1	1.28	96	12	24	38.7	2.49609375	88.4550673	21.05292458	680.7
728	0	1	1	7.24	109	33.1	80	26	329	307	9.2	9.4	0.43	14	14	26	40.7	0.535211268	74.65372345	1.619523772	135.9183673
729	0	3	0	8.47	110	33.1	78	26	332	404	9.1	9.2	0.52	39	10	30	39	0.966814159	105.5260106	2.776587853	48.31818182
730	0	1	1	8.52	116	34.9	84	28	332	172	10.3	11.6	0.85	8	16	30	48.4	1.043378995	46.09085257	7.079769331	82.5625
731	0	1	1	16.48	105	32.6	85	27	322	241	9.7	10.1	2.23	52	17	33	42	2.877828054	66.17097922	5.422725476	17.95454545
732	0	1	0	6.76	115	34.5	86	29	333	410	9.8	10.7	0.64	62	24	48	40.1	1.84789644	196.2811896	1.058003485	45.10204082
733	0	1	1	14.56	109	34.8	70	22	313	320	8.8	8.8	1.22	9	28	47	44.5	7.079646018	194.4957697	9.882816299	22.58333333
734	0	3	0	5.05	127	38.2	83	28	332	226	10.4	10.9	0.46	23	18	37	43.9	0.583928571	79.91513437	2.238330976	30.14285714
735	0	1	0	15.95	120	39.4	62	19	305	370	0	0	1.82	20	24	25	48.4	0.792260692	47.24540155	0.063717447	2.772222222
736	0	3	0	5	123	37.5	88	29	328	137	12.3	15.3	0.31	5	5	30	44.7	1.152777778	63.42592593	0.458333333	6.6
737	0	1	1	10.66	111	34.9	75	24	318	278	10.2	10.9	0.6	3	17	34	46	7.414414414	234.9441374	0.421716275	4.99
738	0	2	1	29.37	139	41.6	84	28	334	544	8.7	8.6	1.22	18	15	30	48.4	1.964285714	60.13734308	0.055162747	10.18367347
739	0	2	1	10.51	122	37.9	82	27	322	365	10.2	11	0.84	34	18	37	44.4	1.540616246	97.27963497	3.70195652	283.4693878
740	0	1	1	46.01	123	38.2	83	27	322	702	8.5	8.2	1.21	8	15	31	41.3	6.333333333	115.5875205	0.082162639	7.128571429
741	0	2	1	11.97	118	36.3	83	27	325	454	8.5	8.2	0.8	31	13	23	38.3	0.758823529	74.36892886	2.478418268	308.7755102
742	0	2	1	23.5	116	35.7	85	28	325	212	9.7	9.7	3.81	22	66	68	42.2	0.3328	14.43404255	1.007659574	302.0408163
743	0	1	0	9.76	128	39.1	85	28	327	270	9.8	10.2	0.93	9	21	53	45.2	1.915584416	89.81796892	2.847562274	57.06666667
744	0	2	0	3.6	113	33.2	81	28	340	92	9.9	10.6	0.36	32	14	32	41.9	0.289017341	36.92999358	5.800417469	294.8979592
745	0	1	1	11.88	113	33.5	82	28	337	437	8.7	8.5	0.45	17	15	33	46.2	0.634948097	63.64102385	0.467477544	65.51020408
746	0	0.916666667	1	14.06	102	36.3	71	20	281	382	11.9	17.5	0.64	25	36	44	46.9	0.31626506	40.91758214	0.053449931	10.18367347
747	0	3	1	3.29	113	33.9	82	27	333	240	9.2	8.9	0.3	29	19	52	40.1	1.163461538	175.3565583	7.847205986	37.03448276
748	0	2	1	5.48	119	36.6	78	25	325	273	10.1	10.4	0.38	85	28	62	39	0.993548387	107.1344478	2.841221254	147.755102
749	0	3	0	6.4	128	39.4	81	26	325	316	10.8	13.4	0.45	43	12	42	40.4	0.989224138	106.4116379	0.848599138	36
750	0	1	1	7.57	113	34.2	84	28	330	282	9	9.1	0.49	18	23	43	41.2	0.145754119	47.21459031	2.13972505	182.5714286
751	0	2	1	6.5	116	35.9	86	28	323	315	8.1	8.1	1.08	35	16	33	43.6	3.416666667	269.2307692	30.25641026	75.31914894
752	0	3	0	5.34	128	38.3	80	27	334	99	10.1	9.8	0.31	21	21	47	40	1.996805112	59.23107298	19.14539733	139.1304348
753	0	2	0	18.66	130	39.4	85	28	330	318	10.3	11.8	1.34	43	11	25	45.7	5.372413793	117.5296596	20.86705843	122.7391304
754	0	2	0	10.13	98	30.5	61	20	321	293	10	12.8	0.9	28	16	27	39.6	0.842767296	60.63729173	0.103269654	10.18367347
755	0	2	1	8.15	143	42.5	80	27	336	282	9.6	9.5	0.53	53	12	35	40.3	0.694139194	63.37221061	0.408997955	36.4
756	0	1	0	7.01	137	41.3	83	28	332	193	10.1	11.4	0.55	3	26	34	54.4	0.817821782	54.51900397	4.220279375	304.8979592
757	0	3	0	12.52	125	37.6	81	27	332	273	10.1	11.2	0.72	53	14	25	38	0.79296875	42.58810903	11.06510833	35.465
758	0	1	1	19.45	117	34.6	75	25	338	249	9.9	10.5	1.45	31	14	44	41.5	2.216027875	44.60646883	19.0786704	85.88709677
759	0	2	1	4.6	111	34.2	85	28	325	146	11.4	11.8	0.28	43	15	37	42.1	0.495934959	51.60834217	6.451042771	3.564453125
760	0	1	1	4.83	109	33.6	85	28	324	326	9.7	9.9	0.49	8	29	51	48.3	0.402821317	105.7912602	0.161932021	10.18367347
761	0	3	1	5.11	127	39.7	87	28	320	245	9.8	10.7	0.52	15	17	34	46.3	2.438461538	184.4046365	7.428872497	65.8
762	0	1	0	6.48	118	35.8	78	26	330	390	9.4	9.3	0.56	40	13	36	42.1	0.963963964	135.5522189	7.05219108	112.7222222
763	0	2	1	7.08	116	35.3	84	28	329	199	10.3	11.7	0.73	40	13	46	48.7	0.884210526	59.17335712	8.834374071	198.0666667
764	0	1	1	5.67	116	35.6	78	25	326	211	11.7	12.3	0.55	19	15	45	43.1	0.557377049	67.78397792	9.17171834	582.6530612
765	0	3	1	8.38	124	37.3	84	28	332	257	8.1	7.5	0.79	13	13	32	44.1	1.390957447	81.56451531	11.00962271	138.76
766	0	0.916666667	1	22.85	113	35.3	80	26	320	434	9	9.2	1.95	19	15	49	43.1	0.914046122	39.81852295	1.899178399	295.7142857
767	0	1	1	17.55	119	37.7	86	27	316	491	9.7	10.6	2.79	57	13	36	38.8	2.036231884	101.3666956	8.854618275	875.3061224
768	0	3	0	8.66	122	37.5	88	29	325	239	9.7	9.5	0.65	33	17	30	40.4	1.958333333	88.45561675	17.15816901	946.122449
769	0	1	0	11.27	114	35.8	84	27	318	361	9.4	9.8	1.08	110	36	45	38.6	3.966850829	176.9720619	28.44789129	252.3043478
770	0	1	1	6.89	117	36.4	79	25	321	281	10	10.7	0.44	17	40	53	47.7	0.748592871	76.51734439	3.166892225	237.3469388
771	0	2	0	5.44	117	34.8	80	27	336	220	9.1	8.7	0.46	14	16	22	45.8	0.368760064	65.12266742	1.604385716	110.6122449
772	0	1	0	8.31	120	38.4	82	26	313	265	9.2	9.1	0.64	12	20	35	42.8	1.188544153	76.10809072	4.583717464	266
773	0	1	1	21.48	128	38.4	81	27	333	565	10.4	11.5	1.67	39	22	40	42.4	0.628623188	47.65133727	0.064097374	15.51020408
774	0	1	1	9.52	110	33.3	72	24	330	485	8.9	9.2	0.52	41	15	26	42.5	1.502717391	138.4385276	1.107508221	79.18367347
775	0	1	1	6.97	118	35.3	83	28	334	261	9.7	10.1	0.42	41	15	32	38.8	0.534453782	62.93478654	2.30760884	195.3061224
776	0	2	1	6.17	135	40.8	83	27	331	143	9.8	10.5	0.51	5	25	56	48	0.406153846	35.65640194	1.770352824	23.66666667
777	0	3	1	5.32	105	31.5	83	28	333	297	10.5	11.3	0.29	52	13	31	38.5	2.513409962	213.896811	20.43902861	579.1836735
778	0	1	0	12.7	109	33.6	73	24	324	376	8.9	9.3	0.95	16	11	29	41.6	1.55	82.23972003	6.185476815	577.1428571
779	0	1	1	8.14	109	33.5	76	25	325	256	12.4	16.3	0.83	33	26	35	39.6	0.36031746	49.92004992	0.546000546	10.37037037
780	0	3	1	6.64	126	36.8	80	27	342	580	8.4	8.4	0.29	47	9	26	45.4	0.629963899	157.6703928	0.135650907	10.18367347
781	0	1	0	5.84	126	37	83	28	341	241	8.8	9	0.46	15	33	64	45.5	0.487012987	66.99208326	4.447607187	326.5306122
782	0	1	0	8.09	129	40.9	89	28	315	271	10.5	11.8	0.45	14	15	43	48.8	0.203608247	43.16771374	0.079485938	10.18367347
783	0	1	1	8.63	103	32.6	75	24	316	314	9.8	11.2	1.04	20	18	41	43.2	3.497435897	186.5882283	7.166414119	92.76923077
784	0	1	1	5.47	124	37.9	78	25	327	152	9.4	9.8	0.59	10	21	47	43.5	1.937293729	91.70935375	0.50078134	2.515151515
785	0	1	1	4.78	114	34.5	78	26	330	229	10.6	10.7	0.52	10	16	51	48.1	4.662420382	305.146177	11.96599419	183.2653061
786	0	1	0	12.77	108	32.8	84	28	329	199	10	10.6	0.61	14	82	44	42.2	0.251655629	20.64026303	1.37428887	110.4166667
787	0	1	0	4.94	109	33.2	81	27	328	202	9.7	9.3	0.44	40	17	40	44.5	0.541737649	69.660457	3.669243874	133
788	0	3	0	7.51	117	34.1	81	28	343	455	9	9.2	0.36	63	11	24	40.5	1.473544974	160.2801203	6.340752013	150
789	0	1	0	15.5	131	38.6	81	27	339	290	9	9.4	1.51	11	23	43	47.6	1.027334852	42.61885517	1.165405247	161.8367347
790	0	1	1	10.3	107	32.9	80	26	325	226	9.2	9	0.2	7	16	35	42.7	1.731843575	61.28979769	4.995389705	307
791	0	1	1	9.03	119	35.5	78	26	335	315	8.8	8.8	0.81	9	28	55	48.9	2.02	116.2790698	0.328534515	18.16326531
792	0	2	0	11	124	35.8	85	30	346	269	9.5	9.3	0.53	20	17	37	42.4	4.851851852	150.9539843	18.85521886	25.07462687
793	0	1	0	9.47	99	30	56	19	330	176	0	0	0.87	9	18	38	44.2	1.487465181	51.76881694	4.641545064	131.5
794	0	1	1	16.2	121	35.1	75	26	345	269	9.7	10	1.12	17	15	31	44.2	1.14797136	39.62992428	1.592563128	220.6122449
795	0	1	0	15.34	105	33.9	75	23	310	517	9.8	10.1	0.58	34	11	29	40.8	1.791788856	98.83500862	0.097496817	10.40816327
796	0	1	1	4.92	114	35.1	83	27	325	185	9.5	9.7	0.3	17	15	33	48.1	2.631782946	145.7427365	39.35841684	61.67901235
797	0	3	0	10.22	123	40	79	24	308	355	9.4	9.7	0.85	22	20	26	43.3	1.132867133	80.96925905	4.171627459	304.8333333
798	0	1	0	9.55	95	31.5	65	20	302	466	9.9	11	0.82	25	11	36	46.7	0.946236559	104.9372291	1.889320498	52.4375
799	0	2	0	6.82	122	37	82	27	330	323	10.8	12.3	0.3	31	9	31	45.6	0.423312883	72.63911628	0.222640016	11
800	0	3	1	8.45	121	39.3	83	26	308	261	9.9	10.8	0.71	22	32	31	39.7	0.841237113	63.68571951	0.121759288	9.98
801	0	2	0	6.97	115	34.8	86	29	330	248	10.4	11.4	0.67	38	28	51	41	0.872651357	74.28196596	13.42167296	344.6923077
802	0	3	0	8.32	112	35.2	83	26	318	290	9.7	9.7	0.61	5	22	39	37.7	0.971861472	75.44538795	7.979000167	625.9183673
803	0	1	0	6.99	112	37.2	65	20	301	244	0	0	0.44	3	41	73	47.1	0.077906977	40.58954653	0.08300895	9.98
804	0	1	1	4.34	121	37.5	85	27	323	205	10.5	11.6	0.5	10	13	36	45.4	3.069124424	217.6729172	14.92917667	286.9387755
805	0	1	0	4.96	123	38.3	89	29	321	197	10.3	11.5	0.53	18	21	59	47.7	3.678947368	209.040747	14.08106961	270.8163265
806	0	1	1	12.19	120	35.8	83	28	335	315	10.7	12.1	0.66	10	21	40	44.5	4.329545455	146.8230293	6.870385562	245.6666667
807	0	1	0	9.23	130	38.2	78	27	340	270	10.4	11.8	0.47	18	34	51	44.8	0.485804416	46.13949165	2.636786504	314.8979592
808	0	1	1	7.84	120	37	82	27	324	296	9.3	9.3	0.19	58	292	287	42	1.264637002	88.41944272	16.25902117	187.6896552
809	0	1	1	8.1	113	34.5	85	28	328	229	10.2	11.4	0.42	14	35	55	53.8	0.28769018	39.10318802	0.085207384	10.18367347
810	0	1	0	9.87	100	32.1	62	19	312	341	11	12.8	1.05	43	19	35	41.4	1.811501597	110.3806352	20.22458089	59.5047619
811	0	0.916666667	0	6.94	118	36.7	82	27	322	156	10.8	12.3	0.85	16	31	63	46.2	0.137976347	29.53795817	0.094483597	4.158333333
812	0	3	1	9.62	82	26.3	57	18	313	510	8.9	8.3	1.41	68	63	62	32.6	1.902684564	177.9011846	12.31006432	720.2040816
813	0	2	1	9.19	131	39.1	83	28	335	310	9.9	10.9	0.66	9	17	27	46.1	0.472039474	55.48078575	1.444290132	164.6938776
814	0	1	1	9.44	121	37.3	85	28	324	276	10	10.4	0.72	14	234	93	40.2	0.341605839	42.68217246	0.077168131	10.18367347
815	0	1	1	7.52	117	34.5	78	27	339	226	10.2	10.8	0.83	3	25	50	48.3	0.763888889	59.62934819	2.290189125	45.68421053
816	0	1	1	13.36	117	34.6	77	26	338	438	8.8	8.5	0.8	13	19	42	42.1	0.2467903	46.76809007	1.356061059	259.1836735
817	0	1	1	3.93	114	34.1	79	26	334	229	9.9	10.7	0.53	13	16	39	45.9	1.609677419	187.966839	11.15488796	194.1428571
818	0	1	1	13.3	124	38.5	76	25	322	262	10.7	12.2	1.58	19	54	65	40.2	0.621928166	37.23865429	4.880822093	149.3043478
819	0	2	1	7.06	114	33.4	79	27	341	190	10.1	10.7	0.69	8	23	45	42.6	6.955752212	238.1608965	36.61410414	596.122449
820	0	1	0	16.04	120	38.9	83	26	308	317	11.1	12.6	0.91	5	22	41	52	0.358711567	28.93571343	0.045548647	10.18367347
821	0	3	1	6.74	128	40.4	86	27	317	253	9.2	9.2	0.49	11	10	49	43.7	0.60915493	66.08642956	1.85982363	145.3061224
822	0	2	0	19.34	127	39.8	78	25	319	410	8.4	7.8	1.31	50	20	44	44.9	7.923076923	203.8421764	18.99212473	47.16049383
823	0	0.916666667	0	8.77	113	34.8	76	25	325	269	10.1	10.5	0.84	7	33	49	44	3.306220096	146.7595598	4.129999509	154.4897959
824	0	1	1	14.24	113	36.2	71	22	312	330	9.4	10.1	1.19	12	18	39	43.8	1.189448441	55.57351871	5.32495352	645.3061224
825	0	1	1	8.35	124	38.7	85	27	320	321	8	7.1	0.99	29	15	26	44.3	2.195488722	144.5229841	0.224663455	10.18367347
826	0	1	1	16.13	122	38.2	83	27	319	394	10.2	10.7	0.56	35	19	35	42.9	0.367256637	36.02733688	2.158897015	481.8367347
827	0	1	0	7.13	114	36.5	84	26	312	220	10.2	10.3	0.52	12	19	45	47	2.43866171	114.7046096	4.937512057	193.2653061
828	0	1	0	5.92	114	34.8	83	27	328	243	9.2	9.1	0.61	43	116	82	42.6	1.342105263	108.0192034	2.222617354	38.46153846
829	0	1	1	8.14	109	35.4	79	24	308	198	10.6	12.4	0.65	44	22	57	42.7	1.657971014	70.5052879	13.08620874	126.7241379
830	0	2	0	17.04	120	38	85	27	316	236	9.8	10.9	1.93	14	6	27	45.7	2.488095238	54.95938595	17.98289738	1575.918367
831	0	2	1	5.15	123	36.6	84	28	336	165	9.4	10.1	0.5	14	14	34	41.7	1.384615385	84.98364709	5.495609178	7.409722222
832	0	1	0	7.35	123	37.5	80	26	328	280	10.1	10.9	0.42	17	19	40	42.9	0.523178808	63.07158625	1.207370365	109.3877551
833	0	3	0	5.75	120	35.1	83	28	342	210	9.6	9.9	0.55	15	19	52	43.2	0.819838057	73.93064601	2.897377222	167.9591837
834	0	2	0	6.7	121	35.9	81	27	337	392	9.1	9.1	0.5	34	11	31	42.5	1.72972973	175.6980861	5.315763525	21.17857143
835	0	1	1	14.03	115	34.6	79	26	332	253	10.4	11.8	1.26	21	25	36	42.1	3.254716981	85.0603155	18.58214876	128.5348837
836	0	1	1	10.32	107	33.9	76	24	316	514	9.9	10.6	0.62	77	9	26	37.8	0.636851521	89.09875054	4.58667887	540
837	0	3	1	10.67	112	33	82	28	339	469	8.7	9.1	0.89	80	22	34	40.8	3.228971963	205.397262	8.649458259	151.9230769
838	0	1	1	8.44	125	39	85	27	321	276	8.9	8.8	0.78	12	21	59	43.7	0.923240938	69.72584606	6.467324852	284.4444444
839	0	2	1	8.15	125	37.4	83	28	334	198	10.2	10	0.63	18	16	52	46.6	0.520134228	40.76254787	0.102729855	10.18367347
840	0	2	1	4.58	127	38.9	85	28	326	177	10.5	11	0.35	24	24	61	42.1	0.904967603	83.46930499	3.621718996	128
841	0	1	1	5.04	133	39.3	81	28	338	227	9.8	10.6	0.58	9	30	61	43.7	0.340943683	68.55355029	0.150697011	10.18367347
842	0	1	1	8.24	131	41	80	26	320	285	9.6	11.5	0.95	8	23	46	43.4	1.640625	108.0855583	3.454945388	56.9375
843	0	1	1	10.27	129	41	89	28	315	214	10	11.2	0.9	16	19	35	44.1	1.766153846	64.11504756	15.77409932	1074.489796
844	0	1	0	9.56	115	36.8	73	23	313	114	0	0	0.38	9	32	58	44.1	0.305364512	16.40259449	0.087768269	12.44897959
845	0	1	1	3.61	126	38.5	77	25	327	174	12.2	14.4	0.31	12	23	37	43	0.743243243	93.04912352	0.266847774	10.18367347
846	0	3	0	7.83	112	34	83	27	329	227	10.1	10.7	0.46	30	12	29	38.7	0.67472119	53.88672867	3.425486761	144.3
847	0	1	1	8.2	129	39.8	79	26	324	246	8.8	9.7	0.6	28	22	39	42.8	0.909090909	61.98347107	5.749848821	50.71111111
848	0	2	1	5.09	131	39.6	84	28	331	181	9.8	9.7	0.43	11	21	59	47.4	0.388379205	54.37296852	2.538406542	172.4489796
849	0	1	0	10.02	119	36.8	75	24	323	267	8.8	8.9	1.01	25	20	40	43.9	1.614035088	77.91434675	1.564123216	44.66666667
850	0	1	0	8.54	126	38.8	81	26	325	365	8.4	8.4	0.7	2	14	53	46.6	2.705128205	182.6497728	0.249704758	10.18367347
851	0	3	0	2.04	118	35.7	82	27	331	143	10	10.3	0.2	11	14	39	46.8	0.213605442	95.37148193	5.348806189	163.6734694
852	0	3	0	5.63	122	36	81	28	339	224	9.5	10.3	0.32	9	15	31	46.1	1.197183099	93.39637589	2.276536662	111.4285714
853	0	2	1	13.04	124	34.6	77	28	358	359	9.2	10	0.47	21	36	33	40.4	1.606060606	75.84207947	1.480927513	143.0612245
854	0	2	0	5.24	123	38.2	87	28	322	347	10.7	11.8	0.28	12	16	52	42.7	0.468018721	103.3094759	0.148563194	6.2375
855	0	2	1	4.06	127	38.6	84	28	329	179	10.1	11.2	0.53	10	15	44	44.4	0.573770492	80.30723124	3.1225605	142.0408163
856	0	3	0	4.99	120	36.2	85	28	331	189	10.4	11.5	0.5	18	20	39	43.5	0.638025594	69.24269013	11.25102124	626.7346939
857	0	2	1	4.84	133	38.6	80	28	345	149	9.9	10.8	0.9	16	24	55	42.1	0.589641434	61.32494814	3.247341214	87.66666667
858	0	1	0	13.42	105	31.9	86	28	329	208	9.5	9.9	0.76	20	20	35	43.1	1.198598131	36.21321225	10.47397524	167.1111111
859	0	1	1	12.73	118	37.5	81	26	315	299	10	10.5	0.82	12	23	57	41.5	0.56302521	39.47533452	0.868721408	134.2857143
860	0	3	0	6.52	123	35.7	80	27	345	211	10	10.6	0.51	24	15	50	42.5	1.830769231	99.57527135	4.492685229	86.54545455
861	0	2	1	4.75	115	34.7	84	28	331	228	9.2	8.7	0.27	19	28	40	42.1	0.931818182	99.17355372	12.86646368	140.8571429
862	0	2	1	6.13	124	38.5	88	28	322	168	10.8	12.4	0.45	14	17	40	47.6	1.246943765	67.00782157	2.899683707	148.3673469
863	0	2	1	13.35	127	38.7	81	27	328	266	10.9	11.6	0.77	33	13	35	41.2	0.908350305	40.58063876	4.123664157	207.9230769
864	0	3	1	5.36	117	35.5	84	28	330	215	9.4	9.8	0.35	27	10	36	40.6	0.691042048	73.33078665	3.523288494	210.8163265
865	0	2	1	9.93	129	41.1	81	25	314	291	8.7	8.9	0.81	13	16	42	41.5	0.908141962	61.17982453	0.104909733	10.18367347
866	0	1	0	13.25	112	35.4	79	25	316	498	9.9	11.1	0.76	9	18	46	55.3	0.415525114	57.20685793	0.057321731	10.18367347
867	0	2	1	9.31	120	38.7	61	19	310	372	8.5	10	0.92	10	17	39	47.5	0.948235294	94.01655399	2.054716623	165.9183673
868	0	1	0	5.68	107	34.7	85	26	308	170	10	11.3	0.44	39	23	60	44.7	0.717757009	55.94313545	8.710675267	165.4375
869	0	1	0	15.36	116	35.6	81	26	326	448	9	8.4	2.12	80	14	36	42.5	1.288770053	77.98573975	7.506127451	880
870	0	1	0	11.64	101	34.4	78	23	294	342	9	8	0.63	12	12	46	40.4	0.82205029	56.83064468	1.881061105	25.72727273
871	0	2	1	4.29	112	35	61	20	320	338	9.5	9.9	0.38	4	23	61	46.5	0.558823529	136.311209	0.201240513	10.18367347
872	0	3	1	8.21	111	33.6	81	27	330	348	10.3	11.3	0.67	79	13	22	38.7	1.206388206	104.1457802	15.97500501	24.26363636
873	0	3	1	3.2	121	36.7	84	28	330	138	10.5	10.5	0.22	5	18	42	40.6	0.086642599	51.89530686	0.187650421	10.18367347
874	0	2	1	11.18	122	37.7	86	28	324	298	9.9	10.3	1.07	51	12	20	40.4	0.611913357	48.1132502	4.40769037	341.25
875	0	1	1	5.64	119	36	83	28	331	190	9.6	10.5	0.78	20	15	42	45.1	1.072639225	81.56886988	5.87725173	114.0833333
876	0	1	1	8.92	99	32	60	19	309	462	8.3	8.1	1.03	32	19	39	42	0.733067729	103.174745	0.111437657	10.18367347
877	0	3	1	7.1	122	36.9	87	29	331	366	8.5	8.1	0.78	17	14	30	38.9	1.467966574	143.5913531	0.195770725	10.18367347
878	0	3	0	2.14	112	35.3	90	28	330	238	8.9	9	0.23	48	13	35	37.9	0.488372093	184.7424473	35.83072003	51.28888889
879	0	3	1	5.71	132	40.3	86	28	328	207	8.9	8.8	0.51	29	88	54	40.4	0.505357143	64.73605204	2.967850888	12.65333333
880	0	2	0	9.89	119	35.7	84	28	333	403	10.2	11.1	0.68	49	11	33	41.1	2.183391003	140.9973375	10.83895165	258.1666667
881	0	1	1	9.67	94	32.9	67	19	286	452	9.2	9.5	0.64	28	32	84	40.7	0.416158537	71.25381492	1.098759049	142.244898
882	0	3	0	6.47	130	40.8	86	27	319	193	11.4	13.8	0.36	30	31	57	43.6	0.612173913	51.87823399	2.042873463	63.33333333
883	0	1	1	12.56	123	37	83	28	332	258	9.6	9.9	0.76	13	16	36	44	8.8	216.2252766	33.01206839	187.5714286
884	0	1	0	5.81	127	36.5	80	28	348	254	10.1	10.6	0.36	10	26	48	47.9	1.077951002	97.36687763	0.191283748	10.18367347
885	0	3	0	11.6	121	37.4	86	28	324	244	9	9.2	0.94	45	13	30	44.5	2.486692015	79.9790219	12.1017438	10.4
886	0	1	1	4.68	123	36.7	84	28	335	193	8.9	8.8	0.43	6	23	48	47.7	0.407176287	64.33590677	0.166339987	10.18367347
887	0	1	1	10.7	134	41.8	80	26	321	342	10.2	11.2	0.89	14	18	46	51	1.366233766	83.01978395	0.225755553	9.3
888	0	2	1	10.9	139	41.4	78	26	336	195	11.5	14.9	0.43	5	67	40	48.9	1.468911917	46.34691258	4.784427437	105.9473684
889	0	2	0	4.16	135	40.3	82	28	335	128	9.8	9.3	0.33	10	14	34	48.8	0.455555556	48.84004884	0.190399878	10.18367347
890	0	1	1	9.19	132	39.8	78	26	332	272	10.1	10.9	0.31	5	39	42	42	0.377713459	42.83268953	0.078579089	10.18367347
891	0	3	0	6.5	119	34	83	29	350	224	9.9	10.7	0.43	15	12	31	44	0.311669129	50.90330644	0.113396205	4.158333333
892	0	1	0	11	94	30.5	62	19	308	262	0	0	0.91	23	74	46	43.2	0.108005083	30.26452582	5.813792307	503.3
893	0	1	1	5.72	110	35.5	62	19	310	262	8.6	9.6	0.44	6	37	59	37.9	0.716981132	86.42301095	0.164599551	0.80483871
894	0	1	1	14.64	134	40.5	82	27	331	468	8.9	9.2	0.66	11	35	56	49.6	0.305670816	44.21467927	0.081249197	17.55102041
895	0	1	1	7.39	107	33.6	83	26	318	206	8.2	7.7	0.58	43	25	41	41.1	3.405797101	134.6642872	23.96501343	62.13559322
896	0	2	1	14.86	122	35.7	84	29	342	228	9.4	8.6	1.17	5	13	32	44.1	9.741176471	180.5082733	0.395059774	0.63974359
897	0	3	1	12.67	131	38.8	84	28	338	332	10.3	11.2	0.84	34	10	23	46.3	5.120805369	175.8632928	25.53195998	86.07142857
898	0	2	1	17.21	134	40.3	83	28	333	366	10.1	10	1.62	25	19	34	50.3	0.434146341	34.58000879	0.047145968	10.18367347
899	0	1	1	8.51	122	37	77	26	330	219	10.6	12.3	0.58	14	19	45	47.7	0.798434442	50.36091993	0.114749311	10.18367347
900	0	2	0	5.81	121	36.6	85	28	331	167	12.2	14	0.26	21	9	48	43.8	0.802656546	54.54183228	0.162972301	10.18367347
901	0	1	1	6.12	116	34.1	84	29	340	386	8.9	8.7	0.67	14	18	36	41.9	0.650190114	119.9085464	0.155011307	10.18367347
902	0	1	0	9.73	142	40.7	79	28	349	364	9.5	9.8	0.63	5	20	40	51.9	4.32	213.7718397	4.73939216	164.6938776
903	0	1	1	14.22	117	35.5	67	22	330	422	9.4	10.1	0.89	25	19	34	44.7	1	72.20562519	0.085380585	10.18367347
904	0	3	0	11.84	117	36	86	28	325	214	10.3	11.4	1.04	22	8	26	40.5	3.085585586	81.41587533	10.56884587	185.2
905	0	2	1	4.48	104	31.7	85	28	328	356	9.2	9.4	0.45	27	11	34	42.4	0.480902778	137.9588294	8.41703869	86.88
906	0	0.916666667	0	15.74	110	34.6	82	26	318	769	9	9.4	1.07	64	17	31	41	2.494296578	185.7658432	0.420328436	24.85714286
907	0	3	0	8.49	128	40.1	84	27	319	272	9.9	9.5	0.89	26	7	63	46.1	1.401114206	89.24148023	3.484354853	15.39130435
908	0	1	1	9.53	128	37.8	80	27	339	275	9	9	0.92	26	33	60	43.8	0.783567134	57.82814317	1.842089215	5.615384615
909	0	1	1	8.34	113	35.6	83	26	317	374	9.3	9.6	0.48	40	15	29	41.2	0.487220447	71.63598195	2.419150941	84.2
910	0	3	1	3.11	115	34.9	82	27	330	162	9.2	9.2	0.46	6	15	37	42.9	1.627329193	161.7702862	0.539234287	10.8
911	0	2	0	12.1	125	38.3	85	28	326	230	10.1	10.9	0.52	25	18	36	46.5	0.601351351	32.10855484	3.738552602	29.10869565
912	0	1	1	11.45	137	42.2	80	26	325	313	9.6	10.5	0.64	10	14	26	43	0.786191537	60.88250455	0.097061884	8.316666667
913	0	2	1	13.78	125	41.2	87	26	303	261	10.1	10.6	1.07	8	20	34	45.8	0.271067416	26.60181667	0.726708632	28.52
914	0	3	0	5.96	123	38.6	88	28	319	326	9.6	9.3	0.29	53	15	43	41.9	0.612627986	93.34127402	3.100877293	41.65384615
915	0	1	1	19.26	121	35.9	79	27	337	445	8.6	8.9	1.37	28	23	45	46.9	2.188811189	80.78629574	4.814500142	98.22222222
916	0	1	1	5.23	124	35.6	81	28	348	203	11.4	14.3	0.72	7	27	57	45.8	0.772727273	80.19531312	0.280486071	4.733333333
917	0	1	1	6.88	117	35.1	81	27	333	230	10.5	10.8	0.7	29	10	29	43	0.64587156	61.33987625	11.30253894	423.8
918	0	1	1	12.27	106	34.1	76	24	311	336	8.6	8.3	1.07	33	51	63	39.2	2.169014085	96.4220531	4.238552751	49.23333333
919	0	1	1	22.77	116	36.7	81	26	316	370	9.6	10.1	0.93	59	16	35	40.4	1.971608833	51.26009789	1.576594362	232.244898
920	0	1	0	9.7	115	36.9	86	27	312	179	12.2	15.8	0.36	16	24	41	47.9	0.780718336	34.88394754	2.53347105	86.66666667
921	0	3	0	11.57	133	40.8	86	28	326	533	9	8.5	1.15	41	20	36	38.6	2.917808219	210.3534965	12.90141801	467
922	0	3	1	10.67	124	37.8	87	29	328	275	9.1	9	1.25	15	13	29	46.3	0.966139955	58.17877173	0.105568026	8.316666667
923	0	1	1	6.34	128	38.5	84	28	332	268	9.2	9.4	0.18	15	20	40	45.9	3.012448133	175.3995576	13.27277249	69.93103448
924	0	3	1	13.99	103	32.1	62	20	321	490	9.7	9.2	1.26	75	15	27	38.7	2.360594796	130.2045274	11.98678823	281.9375
925	0	3	1	12.27	132	37.8	79	28	349	328	9.7	10.4	0.87	26	8	21	44.3	4.278787879	162.0113112	6.97438937	58.83333333
926	0	2	1	8.99	106	31	85	29	342	589	8.1	7.7	0.74	57	7	25	37.8	1.208436725	162.5737999	11.37740583	196.2857143
927	0	1	1	18.76	89	29.8	51	15	299	558	0	0	0.99	10	34	47	45.4	0.592720971	51.54962991	0.046099042	5.544444444
928	0	2	0	6.01	117	30.8	79	30	380	256	9.5	10	0.46	8	16	42	45	1.798780488	129.8648594	0.253135019	8.316666667
929	0	1	0	10.41	104	32.9	79	25	316	506	9.6	10.3	0.92	49	15	44	43.7	1.031390135	108.9845483	3.185536501	59.16
930	0	3	1	7.36	126	32.9	82	31	383	314	10	10.2	0.55	15	13	31	41.9	3.777202073	221.0520387	12.27753999	158.5454545
931	0	1	1	7.62	122	31.2	85	33	391	285	10.1	10.6	0.45	29	22	47	44	0.411764706	57.89717462	4.042644824	1.791179118
932	0	2	1	6.59	124	36.9	84	28	336	371	9.4	10	0.58	20	15	35	48.2	4.25	335.1036925	0.450718983	7.128571429
933	0	2	1	6.19	123	30.9	78	31	398	185	10.2	11.5	0.44	42	19	64	44.9	0.402124431	45.35191863	0.132378573	4.153846154
934	0	2	0	5.17	120	35.9	85	28	334	208	10.5	10.9	0.25	40	12	31	44	0.685152057	71.97157123	12.87529887	112.7575758
935	0	1	1	7.85	117	31.9	64	24	367	215	9.6	11.2	0.37	11	26	76	43.3	0.278002699	36.96158574	1.442361416	69.91666667
936	0	2	0	14.61	135	34	79	32	397	403	9.4	9.6	1.11	22	19	38	45.8	0.567944251	48.05548202	0.06081463	5.1
937	0	1	0	11.72	123	32	80	31	384	419	8.8	8.7	0.76	22	17	37	41.8	1.035164835	78.57330383	7.791696358	415.5
938	0	3	0	8.25	135	39.1	83	29	345	274	10.5	11.6	0.58	22	19	53	46	1.735119048	98.84559885	4.007936508	61.72222222
939	0	3	1	17.66	119	35.3	84	28	337	283	9.6	9.6	1.06	83	14	30	36.1	4.323863636	91.05065376	38.53726964	323.7297297
940	0	3	0	3.56	122	36.2	83	28	337	161	11.4	13.9	0.25	32	11	33	43.5	0.563039724	78.10832315	0.242087287	4.536363636
941	0	1	1	8.87	129	38	79	27	339	248	10.7	12.4	0.86	6	27	50	45.2	0.726377953	55.03821605	0.110742217	2.169565217
942	0	1	0	16.41	118	30.8	76	29	383	421	10.5	11.9	1.42	24	17	31	40.9	0.515	42.7584806	0.07007922	11.5
943	0	3	1	9.29	118	30.1	82	32	392	272	9.7	10	0.68	19	16	30	44.7	3.698979592	149.3816041	12.07684365	75.82758621
944	0	1	1	10.08	116	30.8	73	27	377	298	11.8	14	0.78	11	14	41	50	0.660117878	58.08151682	1.964636542	112
945	0	1	1	9.08	122	30.8	75	30	396	296	8.9	8.4	0.46	13	15	43	43.8	0.829787234	63.05438867	3.614976269	73.7826087
946	0	1	0	14.52	140	43.2	84	27	324	266	10.9	12.9	0.92	17	29	37	47	0.637323944	32.25274512	0.06050421	10.18367347
947	0	1	1	19.89	125	33.3	80	30	375	470	9.6	10.2	2.38	29	26	50	42.3	1.053864169	55.33949603	1.500053573	159.25
948	0	2	0	9.41	118	36.7	83	27	322	432	9.4	9.3	0.67	31	16	42	41.4	1.127020785	106.0244985	0.122468113	0.891071429
949	0	2	1	7.43	126	35.9	80	28	351	207	9.8	9.6	0.44	18	11	28	44.1	1.136258661	64.34186355	2.673140225	8.514851485
950	0	3	0	5.81	129	32	78	31	403	203	10.6	11.3	0.29	21	11	24	43.8	0.405198777	53.42470801	3.063367494	129.3333333
951	0	1	1	15.13	133	32.5	77	32	409	432	10.1	11.5	1.95	8	34	52	45.4	0.924276169	63.59141339	0.073453971	10.18367347
952	0	3	0	11.83	111	34.3	60	19	324	394	9.2	9.3	0.52	24	4	26	45.2	2.538167939	127.1189175	3.832925735	17.73134328
953	0	1	0	11.42	125	37.2	72	24	336	393	0	0	0.37	14	18	47	43.2	0.200507614	43.67171318	0.055450852	10.18367347
954	0	2	1	9.32	132	37.8	80	28	349	330	8.4	8.3	0.82	8	16	31	45.4	0.864864865	79.7471291	0.120587326	6.2375
955	0	3	0	9.42	116	34.4	84	28	337	267	10	9.9	0.51	31	14	25	45.8	3.17699115	125.4157037	17.16363226	38.0625
956	0	1	1	29.33	112	34.1	76	25	328	368	9.4	9.5	2.58	46	12	30	36.3	3.127853881	57.29169099	9.487379481	30.01970443
957	0	1	0	11.07	106	34.1	81	25	311	303	10.2	11.2	0.67	20	9	47	45.5	0.416036309	41.4088861	2.722326769	47.42857143
958	0	1	0	10.15	112	36.6	69	21	306	414	9.5	9.9	0.42	21	20	43	42.7	0.121103118	48.90668746	0.075604541	5.818181818
959	0	1	1	8.13	126	36.8	74	25	342	308	9.5	9.9	0.78	13	21	65	44.3	1.322997416	97.89245179	0.158598485	4.99
960	0	1	1	8.83	130	37	82	29	351	440	8.7	8.5	0.5	24	19	51	45.1	0.530988275	83.46754535	0.094659784	10.18367347
961	0	0.916666667	0	10.7	105	33.4	62	20	314	318	0	0	0.78	21	79	80	43.2	0.434375	46.43691589	0.981308411	137.1428571
962	0	0.916666667	1	11.63	119	37.2	84	27	320	435	10.1	11.2	0.88	53	19	37	39.2	0.357142857	56.84387145	2.437099316	233.125
963	0	1	0	12.71	96	30.4	67	21	316	417	10.9	13.3	0.96	96	17	35	43.5	2.071684588	117.5943081	12.04707156	70.03278689
964	0	1	1	14.79	110	33	80	27	333	318	9.7	10.1	1.75	39	21	35	42.5	1.320954907	57.0318679	5.923781751	143.6086957
965	0	1	1	11.36	118	37	87	28	319	372	10.7	12.1	0.73	26	36	81	43.6	1.903125	102.3327465	3.686179577	191.4285714
966	0	3	1	5.64	111	34.4	82	26	323	313	9.2	9	0.47	19	10	38	41.8	0.870901639	113.7222416	0.221631206	3.388888889
967	0	1	1	18.65	97	30.1	78	25	322	457	10.1	10.5	1.57	102	16	29	40.2	2.75308642	100.8395944	28.58372224	588.8181818
968	0	1	1	5.39	125	39.1	87	28	320	262	9.9	10.2	0.92	16	12	34	44.6	1.032178218	120.3181543	0.229155569	10.18367347
969	0	1	0	12.72	119	37	88	28	322	384	9.3	9	1.03	36	18	20	42.4	0.619485294	55.49389567	5.680898539	491.375
970	0	3	0	13.1	118	34.9	88	30	338	392	10.1	11.6	0.87	90	16	33	43	1.330808081	75.56480839	8.028760891	60.36231884
971	0	0.916666667	1	10.65	117	35.8	79	26	327	296	9	9.4	0.5	16	14	46	45	0.162703379	34.78526562	0.058641377	7.128571429
972	0	1	1	11.51	97	30.5	88	28	318	360	9.7	9.6	0.67	96	10	25	37.4	1.35678392	78.58580478	7.725421198	63.19642857
973	0	1	1	6.63	128	39	86	28	328	277	9.7	10.1	0.57	31	18	49	40.8	0.363221884	63.49511982	0.208594076	3.37037037
974	0	3	0	5.21	117	36.8	89	28	318	268	10.7	11.7	0.18	42	11	31	38.3	0.868369352	101.0599987	5.773240972	66.56521739
975	0	3	0	14.05	129	39.4	84	27	327	276	10.2	10.6	0.83	41	13	42	37.6	1.463157895	51.69507398	16.2633452	34.3201581
976	0	3	0	8.45	125	36.9	85	29	339	259	9.6	10.3	0.59	19	11	36	43.1	8.666666667	319.2800789	27.85996055	80.71428571
977	0	2	1	16.37	102	32.9	61	19	310	189	0	0	1.95	20	78	42	41.3	0.258297258	16.6601877	0.05641545	2.782608696
978	0	1	1	11.38	129	40.8	86	27	316	347	10.1	10.7	0.93	13	21	58	46.2	2.691983122	128.6586135	0.185016277	2.772222222
979	0	3	0	10.19	98	30.7	84	27	319	183	10.7	12.9	0.53	21	16	37	37.4	0.355491329	25.95199873	1.185566718	41.8
980	0	3	0	4.03	116	36.9	85	27	314	228	9.7	10	0.28	12	16	39	42.4	0.487055016	91.54641162	0.200358155	1.512121212
981	0	1	0	13.83	127	39.2	76	25	324	505	9.3	9.4	0.39	7	23	51	48.3	2.553113553	133.7539298	0.132164774	9.98
982	0	3	1	21.13	125	36.3	81	28	344	326	8.9	9.1	0.92	33	17	30	47.3	3.059574468	65.65234465	7.993072268	198.45
983	0	1	0	8.94	114	34.3	80	27	332	432	8.6	8.4	0.41	18	19	41	48.3	0.516393443	79.21663549	0.091502549	8.316666667
984	0	1	1	9.53	113	34.7	81	26	326	334	10.5	11.3	1.11	17	14	33	43.1	0.922902494	79.47215262	13.50788654	30.85326087
985	0	1	0	19.07	119	36.8	79	26	323	581	9.5	10.2	1.2	30	18	36	44.4	6.758333333	253.8891802	6.493619997	67.54545455
986	0	3	0	14.16	122	36.9	83	28	331	352	9.7	9.7	1.58	78	14	48	37.8	4.709677419	160.3790778	34.73209404	224.2058824
987	0	2	0	5.61	117	34.9	85	29	335	305	10	10.2	0.4	78	19	42	41.1	1.002164502	117.6779252	0.212206095	3.055555556
988	0	2	1	5.36	128	38.7	82	27	331	206	10	10.7	0.57	6	16	26	45.3	0.618773946	73.62612226	0.178346772	6.2375
989	0	3	0	13.33	126	40.5	89	28	311	155	11.2	13.2	0.3	8	238	141	38.9	0.115560641	13.30424139	0.043775246	2.428571429
990	0	1	1	11.35	112	36.8	62	19	304	311	9.7	9.9	1.58	12	17	48	40.5	0.869469027	60.62141827	4.247397762	42.7254902
991	0	1	0	22.35	128	39.1	80	26	327	316	9.9	10.8	1.89	24	8	48	43.5	0.812749004	28.16474594	5.337041097	161.8378378
992	0	1	1	11.64	103	32	74	24	322	194	10.6	12.8	1.41	41	21	31	42.5	1.269430052	43.17789292	10.51181383	157.4333333
993	0	1	1	6.84	128	36.8	76	26	348	143	13.3	20.7	0.4	9	24	40	45.6	0.391891892	35.31492018	0.123231784	1.996
994	0	1	1	9.31	115	35.7	79	25	322	376	10.1	11.2	0.79	55	11	26	39.3	0.855648536	84.49096441	19.05540899	16.82539683
995	0	1	1	8.46	131	38.3	79	27	342	233	10.3	11.9	0.39	5	90	84	43.4	1.336609337	67.66921661	0.144922485	6.2375
996	0	1	1	7.98	112	34.9	87	28	321	403	8.8	8.3	0.74	56	27	61	40.3	0.409375	78.90820802	1.347117794	29.91304348
997	0	2	0	5.74	121	37.5	83	27	323	271	9.6	9.3	0.44	15	17	45	44.1	0.337758112	69.63501999	0.128220941	8.316666667
998	0	1	0	31.49	107	32.6	79	26	328	432	11	12.6	2.67	19	14	39	44.5	2.8	57.16100349	1.008256589	44.82352941
999	0	1	1	15.79	116	37.6	78	24	309	364	9.6	10	0.91	11	21	36	43.2	0.406676783	34.98113037	0.669830985	116.1666667
1000	0	3	1	7.13	107	30.8	79	27	347	165	10	10.1	0.6	47	16	31	38	2.474903475	89.35001922	29.45301543	388.5
1001	0	3	1	20.68	120	36.4	86	28	330	399	9.2	9.1	0.76	27	13	31	41.5	11.81333333	257.2533849	6.537717602	2.733153639
1002	0	3	0	13.66	121	37.8	86	27	320	423	8.9	8.7	0.66	33	12	38	45.9	1.315136476	76.83951622	4.303376216	483.4693878
1003	0	1	0	21.34	125	38.4	80	26	326	447	8.9	8.9	1.14	4	16	34	49.5	6.674796748	170.2973918	3.28022493	71.75
1004	0	1	0	10.23	113	35.1	83	27	322	407	10.3	11.8	0.9	98	13	33	38.5	0.76171875	77.70497312	18.63391984	53.33333333
1005	0	1	0	9.05	112	34.5	84	27	325	192	10.9	12.8	0.47	22	16	40	47	0.621184919	38.08881439	2.406340201	247.5510204
1006	0	2	1	11.57	103	30.5	75	25	338	135	10.8	10.2	1.05	15	13	37	45.2	5.338028169	82.16976883	35.18083436	175.1515152
1007	0	1	0	13.52	104	33.9	78	24	307	265	9.9	10.7	0.69	34	15	38	41.7	0.674955595	34.81455012	4.211903686	534.3333333
1008	0	1	1	11.05	118	35.7	82	27	331	403	9.6	9.9	0.49	12	18	33	41.2	0.645390071	64.66416354	0.080068034	10.18367347
1009	0	1	0	12.85	91	27.6	78	26	330	211	11.4	13.9	1.05	22	19	37	45.1	1.263291139	41.5702113	3.916662562	90.36363636
1010	0	1	1	13.86	113	33.2	82	28	340	353	10.5	10.6	1.7	23	18	33	44.4	2.341176471	99.87833517	3.584868291	1.129233512
1011	0	1	0	14.55	112	36.5	65	20	307	338	9	9.1	0.96	20	18	50	47.5	0.225891678	30.68723983	0.599218293	134.6938776
1012	0	1	0	6.45	113	35.8	86	27	316	220	11	12.9	0.39	14	19	50	45.9	3.575609756	166.3830592	5.498203819	19.13157895
1013	0	1	0	13.52	103	32.5	77	24	317	170	11.2	11.5	2.09	31	80	81	37.9	0.317535545	19.86408293	2.386026903	55.18918919
1014	0	3	1	10.13	118	36	82	27	328	329	8.7	8.5	0.86	25	13	29	42.2	1.427027027	87.77780742	3.238974414	86.71428571
1015	0	1	1	8.89	126	39.8	77	24	317	273	8.8	8.7	0.48	14	25	58	47.6	0.318373072	43.06965136	0.078724381	10.18367347
1016	0	1	1	10.32	118	35.4	75	25	333	303	8.4	8.1	1.01	23	17	43	41.7	1.95709571	96.89922481	10.31033336	161.2
1017	0	3	1	6.33	116	35.2	78	26	330	181	10	10.9	0.3	52	9	34	43.1	0.780241935	57.64918718	7.962594914	250
1018	0	3	1	15.29	128	38.3	86	29	334	242	9.6	10	1.3	70	13	31	38.9	1.876971609	49.92851145	7.483087233	22.52795031
1019	0	3	1	11.22	123	36.4	83	28	338	397	9.7	11	0.85	14	18	44	45.3	3.238317757	165.3422626	3.898245789	31.2
1020	0	3	1	8.68	111	32.9	78	26	337	206	9.4	8.7	0.69	29	13	36	40.2	2.944206009	101.8571626	10.24010601	295.8571429
1021	0	1	1	7.49	115	36.2	86	27	318	279	9.1	9.1	1.01	64	25	43	33.6	1.137157107	92.89193571	9.928449903	99.4
1022	0	3	0	6.4	112	34.7	80	26	323	192	9.1	8.9	0.25	36	13	30	42	9.538461538	329.6703297	73.96978022	27.61538462
1023	0	1	0	12.46	120	36.7	77	25	327	294	10.6	11.4	0.86	39	13	39	46.8	2.919148936	100.4064069	5.802397459	56.63333333
1024	0	3	1	5.15	123	36	77	26	342	208	10.5	10.6	0.31	15	15	28	48.9	5.7	288.4882108	17.51733703	114.8181818
1025	0	1	1	7.27	116	35.4	71	23	328	286	10.9	12.8	1	26	28	41	39.4	0.751020408	80.28520899	17.80871909	65.40206186
1026	0	1	1	9.84	119	34.5	79	27	345	256	8.9	8.4	0.57	17	23	46	42.9	1.641242938	73.49226035	2.776055303	193.4
1027	0	3	0	5.7	125	39.5	82	26	316	176	9.1	8.4	0.31	26	12	42	45.3	0.719489982	56.24261017	1.003419295	44.85714286
1028	0	3	1	5.41	123	37.5	86	28	328	241	9.3	9.3	0.31	13	20	49	40.3	1.147806005	102.8802193	4.610399867	18
1029	0	1	0	15.19	117	36.7	79	25	319	251	10	10.3	0.88	37	27	45	40.4	0.499197432	26.52332097	2.344830647	277.375
1030	0	1	1	5.13	114	34.6	83	27	329	170	9.8	10.3	0.42	8	23	46	42.5	1.105747126	76.18023347	8.7831328	32.13114754
1031	0	1	1	12.24	90	30.1	60	18	299	364	0	0	0.83	10	15	42	43.9	0.697416974	54.86819574	1.19986494	162.4489796
1032	0	1	1	2.62	114	33.9	79	27	336	112	11.3	13.9	0.28	8	26	40	42.7	1.251908397	108.77377	18.44298118	86.31818182
1033	0	2	1	4.95	119	36.4	83	27	327	195	9.5	10	0.41	17	20	48	40.6	0.576655052	68.63055644	0.175623834	0.51443299
1034	0	2	1	8.42	113	34.6	84	27	327	303	8.4	8.7	0.89	31	14	41	42.3	1.053117783	83.10796355	4.484538627	26.80327869
1035	0	3	1	9.31	130	39.4	75	25	330	87	9.6	10	1.04	19	14	47	46.5	1.43697479	26.17588389	6.953157203	144.4375
1036	0	1	1	11.07	109	33	83	27	330	316	8.8	8.6	0.61	26	10	37	45.5	0.744402985	53.25675147	7.103709097	156.1111111
1037	0	0.916666667	0	12.56	120	37.4	76	24	321	294	9.4	9.3	1.29	9	43	56	38.7	0.94335512	50.99704425	2.010393683	128.7777778
1038	0	3	1	9.16	112	32.8	79	27	341	197	9.5	8.9	0.39	26	11	35	44.3	1.75433526	62.15765959	0.157445036	1.720689655
1039	0	1	1	13.72	107	33.1	76	25	323	312	10.3	11.3	1.95	48	12	26	43.7	2.8125	101.5201999	30.93112245	216.0454545
1040	0	1	1	7.26	110	33.4	86	28	329	251	9.4	8.9	0.38	15	29	70	38.8	3.290909091	157.1500125	22.32031054	37.92553191
1041	0	2	1	11.59	127	37.5	82	28	339	340	10.1	10.9	0.21	29	10	32	37.3	0.691637631	51.1073766	4.955912372	49.20895522
1042	0	1	1	16.39	119	38.1	78	24	312	408	9	9.3	1.06	34	49	80	37.9	0.943157895	52.4067949	2.002504737	119.9230769
1043	0	0.916666667	1	8.66	116	36.1	77	25	321	273	11.1	14.5	0.81	33	13	45	46.8	1.409703504	84.9710227	3.635390275	238.3673469
1044	0	1	1	7.1	127	36.5	69	24	348	133	11.2	11.3	0.54	26	28	47	41.9	1.062211982	43.162199	14.23703511	60.93055556
1045	0	1	1	5.35	121	35	78	27	346	238	9.6	9.5	0.28	13	15	53	43.2	0.345661451	63.28020101	3.948365483	165
1046	0	1	0	4.71	118	34.5	79	27	342	189	11	13	0.29	11	19	43	42.4	2.123745819	134.2053128	11.23348174	7.67961165
1047	0	2	1	14.04	116	35.2	82	27	330	457	9.6	9.7	0.91	14	13	37	41	0.98249453	71.22507123	5.308371829	695.1020408
1048	0	1	0	6.32	113	34.8	80	26	325	283	9.7	9.3	0.61	21	19	64	45.7	0.190159574	59.54585241	0.104994277	5.544444444
1049	0	2	1	6.07	123	37.9	78	25	325	170	10.1	9.8	0.36	12	22	65	41.8	0.460218409	43.69202775	2.570119279	166.6666667
1050	0	3	0	4.73	125	35.7	81	28	350	224	9.9	9.9	0.3	11	14	48	43.4	0.850894632	94.1496896	6.897305385	6.8375
1051	0	1	1	5.67	105	33.1	78	25	317	230	10.1	11.1	0.47	78	14	31	42.4	0.688461538	78.00841134	9.737484737	585.9183673
1052	0	1	1	15.78	114	34.4	78	26	331	214	8.9	8.9	1.01	13	35	49	47.2	1.130434783	31.03311262	4.147415986	238.3333333
1053	0	2	1	5.09	145	43.2	83	28	336	273	9.1	9.1	0.31	26	21	54	46.8	0.259208731	73.17132006	0.13374538	5.544444444
1054	0	1	1	3.97	115	35	76	25	329	217	9.4	9.2	0.29	19	180	239	44	0.875259875	113.6381489	4.702629388	44.9
1055	0	2	1	6.54	110	33.8	81	26	325	317	9.9	10.5	0.52	13	26	46	42.7	0.601054482	85.18620037	5.772238435	39.05454545
1056	0	3	0	12.75	112	33.1	80	27	338	549	9.6	10.2	0.69	91	14	50	36.8	2.72	172.2352941	5.386666667	350.4081633
1057	0	1	1	8	126	37.6	78	26	335	359	9	8.6	0.99	18	29	51	45.9	0.625	84.9905303	0.11813447	1.663333333
1058	0	2	1	9.48	113	37	70	21	305	260	10.5	13.3	0.46	21	16	55	45	0.412816692	40.87356235	1.273368673	90
1059	0	1	1	9.67	95	31.7	60	18	300	590	10.6	14.6	0.44	8	24	44	45.7	0.29957204	87.03772274	0.07361326	10.18367347
1060	0	0.916666667	1	9.57	100	30.8	78	25	325	280	10.8	12.5	0.81	75	7	24	43.1	1.1002331	68.20069516	6.108833695	418
1061	0	0.916666667	1	12.05	107	32.4	79	26	330	246	9.3	9.2	1.01	27	22	32	40.2	0.315789474	29.84640023	1.715561379	58.91666667
1062	0	2	1	11.57	125	38.4	79	26	326	218	10.3	10.8	0.64	16	17	40	41.9	1.537837838	50.92387115	10.27120465	183.2083333
1063	0	1	1	10.21	122	36.4	76	25	335	339	11.5	15.1	0.85	11	19	39	43.1	0.824742268	68.4592627	0.100770419	10.18367347
1064	0	3	0	7.52	130	40.5	73	23	321	296	9.8	10.6	0.36	33	18	32	42.3	1.353535354	99.3982377	3.569605631	59.05555556
1065	0	1	1	5.04	114	33.9	76	26	336	169	11.8	12.5	0.22	7	60	72	39.4	0.183937824	43.43490419	0.128248622	0.038772339
1066	0	1	0	6.89	117	34.7	83	28	337	190	9.8	10	0.66	21	26	51	43.2	0.718390805	52.82796434	5.93897536	43.59183673
1067	0	3	0	6.98	127	37.4	80	27	340	188	9.2	9.5	0.33	43	11	31	39.9	1.187066975	62.20345825	4.734741955	159
1068	0	1	1	5.85	117	35.4	84	28	331	231	10.4	11	0.39	25	17	48	43	0.092326139	47.34673799	0.102277153	7.128571429
1069	0	1	0	8.76	128	38.2	72	24	335	182	11	12.3	0.78	13	0	58	50.7	0.250704225	29.26233198	0.08023024	8.316666667
1070	0	1	0	6.66	120	36.4	82	27	330	171	10.6	12.3	0.43	7	20	48	44.8	0.43431221	39.68419733	13.83145123	175.2941176
1071	0	3	1	8.07	120	36.5	77	25	329	274	8.8	8.4	0.93	17	14	38	47.2	1.44198895	93.79257464	6.527826272	21.42696629
1072	0	1	0	5.31	124	37.3	84	28	332	191	9.9	9.6	0.44	35	20	40	44	0.554607509	61.3820276	4.608472648	95.6
1073	0	1	1	19.48	102	31.1	78	25	328	340	9.9	9.9	1.47	79	15	24	39.2	2.090909091	61.02726842	8.353556095	179
1074	0	1	0	8.65	123	36.4	77	26	338	192	9.6	9.6	0.77	16	40	64	46.3	0.458471761	36.87131527	0.297659056	31.63265306
1075	0	1	1	6	110	34.2	76	24	322	222	7.9	7.1	0.5	10	14	49	52.4	0.310888252	53.00859599	0.124164279	1.793103448
1076	0	1	1	10.24	117	35.6	84	28	329	245	8.8	8.8	0.81	51	20	57	47.3	2.168965517	82.50269397	2.333647629	49.5
1077	0	1	0	3.68	108	35.1	86	26	308	278	10	9.9	0.34	11	14	42	43.8	0.436507937	119.910283	0.215234645	9.98
1078	0	3	0	3.88	126	38.7	81	27	326	183	9.1	9.2	0.17	20	13	39	44.8	0.944897959	96.25499684	12.07132337	91.8
1079	0	3	0	4.07	119	35.8	81	27	332	183	9.4	9.3	0.15	33	17	50	44.7	0.903162055	88.85997028	8.98311175	185
1080	0	1	1	10.91	123	38.1	83	27	323	340	10.3	11.8	1.03	12	25	32	47	3.013333333	138.5069763	5.597311335	229
1081	0	2	1	11.75	133	40.1	82	27	332	245	9.6	10.5	1.53	6	15	36	49.5	1.497109827	60.26319026	2.872955356	129.7777778
1082	0	2	0	21.04	123	37.1	80	27	332	205	9.6	9.5	2.12	18	60	93	38.7	0.161917098	12.62091452	1.686892965	88.38709677
1083	0	2	1	6.96	128	39.3	75	25	326	342	7.8	7.2	0.65	13	17	43	45.4	0.564147627	86.35840252	1.891299517	152.8571429
1084	0	3	0	4.78	124	37.8	81	27	328	255	9.8	9.5	0.33	20	13	38	43.4	0.724665392	102.0024481	13.25631815	236.7142857
1085	0	3	0	8.89	120	35	79	27	343	258	9	8.4	0.57	22	15	30	38.2	0.965738758	62.14426623	4.5861505	112
1086	0	3	0	9.05	130	38.8	86	29	335	187	11.4	13	0.54	23	15	43	47.4	2.130434783	69.10696798	9.153901587	309.625
1087	0	2	1	10.74	123	37.1	86	29	332	244	9.8	10.3	1.94	21	56	75	38.1	0.222222222	34.57961673	1.86928338	73.27777778
1088	0	2	1	5.58	116	34.1	78	26	340	126	10.3	8.9	0.42	15	15	33	38.8	0.639431616	40.10771787	11.35430394	57.53225806
1089	0	1	1	7.08	106	31.5	57	19	337	228	0	0	0.64	6	24	32	45.5	2.695121951	130.9080887	43.1939277	117.546875
1090	0	2	0	7.44	127	36.6	85	30	347	229	10.4	11.2	0.3	15	14	53	48.7	0.947046843	62.68751506	4.193767383	102.1333333
1091	0	3	0	6.48	133	40.3	82	27	330	210	8.4	8.1	0.48	10	18	61	47.5	0.253793103	44.69987229	0.106215411	10.18367347
1092	0	3	0	8.45	116	35.1	74	24	330	303	9.9	9.8	0.87	28	12	37	44.3	3.092165899	165.2441851	16.38807842	613.2653061
1093	0	2	1	17.12	128	37.6	80	27	340	367	9.9	10.1	0.9	7	14	42	51.6	1.132118451	48.83124348	1.057788517	162.244898
1094	0	1	1	22.95	110	34	82	26	324	450	8.9	8.3	1.54	15	28	45	44.6	0.982905983	41.89710072	1.370500717	113.2307692
1095	0	1	1	16.97	118	37.2	76	24	317	283	9.4	9.3	1.66	45	13	32	43.3	1.4375	45.31654326	10.83113423	204.969697
1096	0	3	0	4.9	117	35.6	84	28	329	288	8.6	8.4	0.27	19	13	35	40.3	0.82751938	113.9060275	4.342667299	54.9
1097	0	1	1	14.8	117	36	72	23	325	589	9.1	8.7	1.05	11	33	40	54	1.189125296	94.08344515	0.079707367	8.316666667
1098	0	2	1	12.3	106	32.1	77	25	330	528	8.8	9	0.95	72	9	26	37.7	1.344473008	110.3517462	7.235563358	432.75
1099	0	3	0	11.39	112	33.7	85	28	332	284	10.2	10.8	0.46	55	143	100	36	0.269333333	33.24553702	1.232660228	61.94117647
1100	0	2	1	11.65	131	40.2	80	26	326	287	8.9	9	0.36	6	21	40	45.6	3.255506608	108.5250799	23.50494413	478.1538462
1101	0	3	0	4.79	121	36.4	84	28	332	214	10.3	11.4	0.22	18	16	41	43	0.381021898	65.22103531	9.277235116	80.10526316
1102	0	1	1	6.28	115	34.3	79	27	335	256	9.4	9.1	0.87	15	23	58	41.1	1.169620253	103.2008385	6.083205676	5.715909091
1103	0	1	1	13.66	125	36.7	84	29	341	377	11.1	12.9	0.56	18	8	33	44.7	7.118644068	233.8883788	18.49393255	60.83673469
1104	0	1	1	4.66	121	37.1	78	25	326	283	8.8	8.7	0.18	5	90	57	39.7	0.308219178	83.19125169	0.146687048	1.313157895
1105	0	1	0	17.93	128	39.5	85	28	324	486	10	10.5	0.77	12	22	32	48.8	0.267299864	36.77803247	0.037761807	10.18367347
1106	0	3	0	5.97	128	39.4	85	28	325	272	8.1	7.6	0.34	33	12	34	42.4	4.25698324	254.531503	12.07153084	117.2727273
1107	0	2	0	5.54	130	37.3	71	25	349	125	11	13.2	0.34	20	20	42	41.7	1.167064439	53.85006419	1.671505992	55.42857143
1108	0	2	1	6.32	117	36.2	83	27	323	203	9.5	9.4	0.53	16	18	29	46	0.46	53.53375527	6.033755274	104
1109	0	1	0	18.25	120	36.8	81	27	326	331	8.2	7.5	1.41	45	15	30	41.4	2.770491803	74.33191107	2.676847069	18.92063492
1110	0	1	1	6.14	111	33.8	55	18	328	162	0	0	0.82	8	14	45	50.3	1.414705882	77.601073	2.854953056	121.6326531
1111	0	2	1	15.76	109	34.1	81	26	320	156	10.6	11.6	0.99	35	21	40	39.9	0.546666667	16.49746193	1.38642132	31.21428571
1112	0	1	0	5.38	117	36.3	81	26	322	205	9.6	10.7	0.67	14	13	39	44.8	3.032258065	175.5948812	8.634128792	63
1113	0	2	1	10.14	121	36.9	81	27	328	250	9.3	9.5	0.89	15	17	32	46.8	0.634892086	44.34322365	0.136577129	15.71428571
1114	0	1	1	4.84	133	38.8	78	27	343	252	9.5	9.4	0.35	52	77	55	34.6	0.61971831	91.66569666	12.50582004	20.58682635
1115	0	3	0	13.24	132	37.8	77	27	349	241	9.3	9.7	0.89	52	12	31	40.8	2.026058632	59.29126032	10.19022408	84.53061224
1116	0	2	1	9	121	37.1	81	26	326	258	9.4	9.5	0.5	40	14	43	42.7	0.555183946	47.93756968	0.092716462	10.18367347
1117	0	2	0	6.25	114	34.8	79	26	328	305	8.2	7.8	0.44	30	17	46	44.7	1.688953488	141.8604651	3.404651163	104.5714286
1118	0	1	0	10.92	100	33.1	79	24	302	414	9.8	10.8	0.68	49	13	40	45.6	1.903426791	118.1061929	17.19101252	860.8571429
1119	0	1	1	13.33	96	29.2	73	24	329	334	11	13	0.75	92	12	48	41.5	0.609589041	42.90456176	6.808208902	1060
1120	0	1	1	13.69	119	35.6	68	23	334	368	8.3	7.7	1.08	45	19	53	38.4	0.982683983	58.18384197	3.780368645	108.6818182
1121	0	1	0	13.33	132	40.5	80	26	326	268	8.3	8.2	0.71	9	56	47	42.6	1.055555556	44.67783613	2.160540135	48
1122	0	1	1	4.98	122	38	80	26	321	232	9	8.7	0.37	13	16	39	43	0.671532847	85.01157916	4.078357225	37.1
1123	0	3	0	7.87	111	35	59	19	317	359	8.5	8.5	0.48	7	24	35	46.7	2.012903226	147.1492397	0.204533344	4.536363636
1124	0	1	0	5.98	126	38.5	83	27	327	355	10	9.5	0.61	15	20	38	48.9	0.545614035	104.1483307	0.146394414	2.169565217
1125	0	1	1	14.49	121	38.3	82	26	316	347	8.5	8.2	0.53	36	22	43	44.5	0.641114983	41.72047044	1.118156701	186
1126	0	3	0	8.98	110	33	82	27	333	396	9.3	9.1	0.5	17	12	36	45.1	0.919320594	93.62631751	0.117978617	10.18367347
1127	0	1	1	4.64	103	32.4	79	25	318	228	9.5	9.5	0.49	38	12	41	43.5	1.417344173	133.1651248	7.224792076	56.22727273
1128	0	1	1	6.86	117	36.4	79	26	321	341	10	10.1	0.74	7	16	51	50.8	0.984198646	112.2087016	0.16419983	5.544444444
1129	0	1	1	5.02	119	35.7	78	26	333	193	9.3	9	0.51	3	17	36	45.3	1.262626263	97.08640187	0.251016137	3.838461538
1130	0	2	1	9.72	118	35.2	76	26	340	405	9.6	9.5	0.42	24	15	37	37.9	0.947663551	77.88161994	7.715087881	236
1131	0	3	1	7.47	111	34	84	27	326	171	10	10.8	0.33	42	17	51	39.7	1.486979167	59.61345382	5.640618028	59.92592593
1132	0	1	1	5.21	120	36.6	76	26	337	312	8.7	8.9	0.51	11	31	48	42.8	0.848306333	88.19563601	0.141056482	4.536363636
1133	0	1	1	11.22	117	34	81	28	344	201	10.3	12	0.91	12	87	62	48.4	1.624277457	51.77583382	4.160098091	18.35227273
1134	0	3	1	4.4	115	33.8	69	23	340	201	10.6	11.5	0.24	20	9	43	41.4	0.878486056	90.99963781	0.769648678	6.296296296
1135	0	2	1	6.68	115	33.9	81	27	339	237	9.6	10	0.57	13	22	46	41.9	0.254931715	53.83769638	0.113354475	2.376190476
1136	0	1	1	17.21	119	38	77	24	313	479	9.4	9.9	0.89	2	15	34	48.7	0.640794224	50.23945024	0.052337131	9.98
1137	0	1	1	14.4	141	42.3	77	26	333	394	9.2	9.5	0.97	17	58	74	43.9	0.569727891	46.53250189	1.008597884	30.5
1138	0	1	1	16.96	127	36.4	76	27	349	342	9.1	9.4	1.63	30	19	47	44.5	1	44.91112325	8.263909316	96.81538462
1139	0	3	0	8.81	134	39.4	88	30	340	338	8.7	9	0.43	44	16	35	40.5	1.517520216	103.4110344	39.06061172	24.0433145
1140	0	2	0	11.36	128	39.1	83	27	327	320	8.6	8.1	0.91	43	13	48	42.7	1.104651163	65.50933508	1.930478218	49.63157895
1141	0	1	0	2.08	112	34.8	79	25	322	323	8.2	8.1	0.21	55	21	33	42	0.5	260.55111	53.38474445	551.5
1142	0	1	1	13.54	117	35.5	78	26	330	247	9.2	9.6	1.06	13	18	38	46.9	0.638257576	34.54970682	2.748590036	401.0204082
1143	0	2	0	6.76	109	33.2	76	25	328	337	9.3	8.7	0.35	11	17	63	45.8	0.774859287	93.53109007	0.138492623	1.720689655
1144	0	2	1	10.68	115	35.5	79	25	324	364	8.3	7.9	0.67	55	14	29	38	1.427440633	89.92716888	1.65772336	136.9387755
1145	0	1	1	7.01	117	35.4	81	27	331	302	8.2	7.7	0.39	25	18	36	42	0.592150171	73.51759797	0.121474442	1.720689655
1146	0	3	0	15.14	109	33.7	76	25	323	463	8.7	8.1	1.13	65	15	34	40.9	2.616935484	123.3114586	4.194720245	50.80645161
1147	0	3	0	9.17	113	35.3	84	27	320	501	8.4	7.7	0.76	40	15	26	42	2.305147059	200.8627879	4.153569825	172.6666667
1148	0	1	1	7.5	131	38.4	76	26	341	354	8.6	8.6	0.53	8	40	48	44.5	0.475792988	78.79799666	1.598219254	143.6
1149	0	0.916666667	1	23.46	126	36.9	79	27	341	407	8.3	7.7	0.71	6	19	34	47.1	0.830769231	33.36284347	0.661518788	100.875
1150	0	1	1	38.72	115	35.7	82	26	322	393	9.6	9.5	1.65	32	29	38	45.9	1.21627907	23.60417067	5.24216798	38.11353712
1151	0	1	1	7.77	123	36	79	27	342	219	9.9	9.8	0.61	21	25	41	41.2	0.514900662	46.66445064	7.496143258	390.8888889
1152	0	3	0	10.36	117	34.7	78	26	337	308	10.1	11	1.28	45	12	23	37.1	2.5	121.8431546	22.30362681	131.1162791
1153	0	0.916666667	0	9.81	89	29.5	50	15	302	634	0	0	0.83	4	15	50	45.6	0.898128898	134.3616023	0.131394627	0.925373134
1154	0	2	0	7.25	109	33.4	84	28	326	322	9	8.5	0.42	81	7	33	40	0.574576271	75.27761543	10.88486265	582
1155	0	1	0	9.74	97	31.8	53	16	305	437	0	0	1.45	11	26	43	45.1	2.215909091	169.9489764	3.624541099	71.69230769
1156	0	1	1	6.62	111	34	78	25	326	256	9.6	10.2	0.68	9	24	39	45.1	1.248120301	96.91903475	0.1889164	3.564285714
1157	0	2	1	10.14	125	37.8	79	26	331	400	8.2	8	0.57	18	14	33	46.1	0.336734694	57.50398215	0.071736218	10.18367347
1158	0	2	1	10	124	37.4	79	26	332	396	8.2	8	0.59	52	15	42	45.5	2.556420233	154.0856031	6.097276265	37.30952381
1159	0	2	1	6.39	121	36.9	83	27	328	103	11.3	13.1	0.57	18	21	50	40	0.545144804	27.45985662	0.133033674	8.316666667
1160	0	2	0	12.5	125	37.3	77	26	335	579	9.3	9.5	0.83	42	16	37	39.7	0.663082437	83.01075269	0.071541219	9.98
1161	0	1	0	5.13	113	34.7	75	24	326	248	8.6	8.6	0.39	21	24	64	44.1	0.28951049	67.61269919	1.924780872	14.12
1162	0	3	1	6.97	125	37.7	85	28	332	306	9.1	9.2	0.49	14	9	44	41.2	0.530927835	75.43374403	0.123011236	9.98
1163	0	3	1	7.19	127	38.1	84	28	333	331	8.7	9	0.38	10	10	29	41.6	0.632798574	82.06089365	0.123711136	10.18367347
1164	0	1	1	7.37	127	37.9	76	26	335	147	10.3	10.5	0.58	10	21	44	45.5	0.287921348	28.01365999	1.273001692	24.74074074
1165	0	2	1	16.65	119	34.9	83	28	341	340	8.5	8.1	1.19	34	16	37	46.1	2.494339623	77.05819027	5.249022608	178.1538462
1166	0	2	1	8.74	121	35.6	76	26	340	359	8.6	8.3	0.43	32	18	37	44.5	1.752212389	121.1667105	2.54821355	94.375
1167	0	2	1	7.2	115	34.8	81	27	330	206	11.6	13.8	0.63	50	13	36	43.1	0.511035654	48.57574043	2.3863422	202.4
1168	0	3	1	9.75	113	35	81	26	323	388	9.3	8.6	1.27	80	11	20	34.9	1.240437158	108.7291579	2.152164775	76.8
1169	0	3	0	10.89	109	31.5	85	29	346	346	9.4	9	1.44	64	13	23	39.4	2.159090909	120.3495005	3.551353758	92.81818182
1170	0	1	1	8.76	109	32.9	81	27	331	289	8.9	8.8	0.33	27	20	36	45.2	1.021598272	71.25457361	13.48166119	341.75
1171	0	1	0	10.6	114	34.6	76	25	329	303	9.8	9.3	0.88	16	13	48	43	0.776699029	55.50467119	1.212676314	132.4
1172	0	1	1	7.87	109	33.1	70	23	329	352	8.7	8.2	0.57	6	28	56	45.6	0.657657658	80.58884806	0.11424385	10.18367347
1173	0	1	1	12.5	135	39.9	78	26	338	253	11.2	12.7	1.48	8	27	40	42	0.364906832	31.42857143	6.537888199	53.16161616
1174	0	3	1	5.95	112	35	78	25	320	265	10.1	11	0.51	28	15	62	39.5	0.509966777	73.9830816	5.35470002	18.09433962
1175	0	2	0	8.15	116	33.8	78	27	343	240	8.5	7.9	0.54	7	18	47	47.5	1.685878963	84.86412899	3.016212585	6.511450382
1176	0	1	0	13.35	121	39	82	26	310	335	10.2	9.8	0.7	60	16	29	36.1	0.978991597	52.7177163	10.35942467	72.34065934
1177	0	1	1	7.21	126	39.4	81	26	320	208	8.1	7.5	0.57	10	23	45	46.5	3.509803922	141.4157896	8.389763672	38.5625
1178	0	2	1	10.85	107	33	83	27	324	278	8.7	8.1	1.15	27	11	29	42.2	1.392473118	68.87666617	14.5309945	234.6
1179	0	1	1	15.25	116	35.8	78	25	324	439	8.3	7.9	1.1	23	18	38	42.6	0.642857143	51.40515222	0.058430913	7.128571429
1180	0	1	1	12.21	115	35.6	79	25	323	508	9	9.2	1.12	56	12	44	45.5	1.167082294	103.7537197	2.798082599	279.5918367
1181	0	3	1	9.91	129	38.4	78	26	336	395	9.4	9.6	0.45	32	13	27	37.5	1.287128713	98.6602192	2.92234067	238.7755102
1182	0	2	0	7.66	116	35.1	78	26	330	280	9	8.5	0.59	41	20	44	41.5	1.376623377	94.94422027	2.529585297	82.88888889
1183	0	2	1	10.82	116	35.4	81	26	328	541	8.9	8.8	0.58	76	19	34	40.9	1.266169154	124.3781095	3.260039911	236.3333333
1184	0	2	1	8.94	111	33.6	80	27	330	336	9.5	9.4	0.39	63	15	23	38.3	2.413919414	137.6699363	14.09068188	264.5384615
1185	0	1	0	12.37	107	33	81	26	324	601	8.2	7.9	1.13	43	15	32	43.6	1.352785146	128.8734403	3.014909435	286.9387755
1186	0	1	0	5.92	139	43.8	81	26	317	192	9.3	9.7	0.36	18	40	85	43.4	0.318758815	45.74391034	0.118886517	5.544444444
1187	0	1	1	12.42	111	34.3	81	26	324	444	8.5	8.1	0.57	11	28	39	44.8	0.482470785	59.68078843	0.067073679	10.18367347
1188	0	3	0	5.23	104	31.4	85	28	331	297	8.8	8.3	0.24	74	14	46	40.1	1.829850746	169.5157102	18.67526612	667.755102
1189	0	1	1	16.89	118	33.7	75	26	350	585	9.8	10.1	1.38	71	12	33	39.2	1.805111821	110.6577611	1.43382193	58.30769231
1190	0	3	0	16.11	126	37.5	84	28	336	242	11.1	12.6	0.56	37	12	24	38	5.575342466	102.8885318	16.98511092	235
1191	0	1	1	14.33	111	34.3	77	25	324	534	7.8	7.1	0.68	53	18	37	38.5	0.930894309	75.74081324	1.650979524	166.2857143
1192	0	1	0	24.82	128	39	75	25	328	323	7.9	7.4	1.8	58	18	38	41.8	0.997840173	28.10734045	10.79043411	326.3157895
1193	0	3	1	14.79	133	38	82	29	350	308	8.4	8.3	1.25	22	11	25	41.1	1.125874126	48.54284773	1.787259394	126
1194	0	2	1	6.16	139	41.4	85	28	336	218	9.5	10.1	1.09	13	35	62	49.5	3.18877551	180.5592367	29.37814736	24.29452055
1195	0	1	1	19.23	111	33.7	76	25	329	393	9.9	10.2	1.94	24	32	55	44.5	1.319559229	56.29977265	1.63455574	232.8571429
1196	0	1	0	12.41	110	32.8	78	26	335	619	8.2	7.9	0.85	84	16	32	45.7	0.440322581	80.45020925	4.259052273	117.0357143
1197	0	1	0	21.02	101	31.2	63	21	324	470	10.4	13.1	1.84	7	22	46	48.3	4.877419355	144.2558546	10.05187072	81.875
1198	0	2	1	8.35	105	32	82	27	328	250	9.2	8.4	0.41	53	19	82	42.4	1.661064426	83.86588168	14.00224761	45.36956522
1199	0	1	0	6.62	121	35.9	81	27	337	367	9.9	10	0.48	46	20	39	42	0.713733075	107.2303026	19.5790261	191.4571429
1200	0	1	1	7.92	100	31.7	72	23	315	397	9.2	9	0.22	13	14	48	47.9	5.06875	313.2891414	6.889204545	178.1632653
1201	0	1	1	14.97	124	35.6	78	27	348	701	8.9	9	1.33	51	16	28	47.9	0.840816327	95.56528022	0.068027211	10.18367347
1202	0	3	1	4.19	110	31.7	81	28	347	269	9.2	9.1	0.43	46	9	30	39.3	0.570383912	117.3683315	14.55541836	166.8
1203	0	1	1	7.21	105	33.6	79	25	313	291	9.8	10.3	0.89	11	11	35	43.8	1.404958678	111.1862542	5.268929364	40.55882353
1204	0	2	1	10.04	120	36.5	81	27	329	249	9.7	10.6	0.33	11	18	55	47	2.954918033	101.6426099	11.33988636	14.17346939
1205	0	3	1	9.66	116	35.1	77	26	330	344	10.2	11.6	0.86	33	10	21	37.9	0.474714519	58.09260366	4.400852475	325.75
1206	0	3	0	7.5	114	36.7	79	25	311	404	8.5	8.5	0.61	33	9	26	40.8	1.838006231	167.8089304	5.956386293	292.6530612
1207	0	1	1	23.97	104	34.2	79	24	304	341	9.8	10.4	2.65	9	14	44	42.1	1.110047847	34.03377028	5.541216792	925.3333333
1208	0	0.916666667	0	13.84	109	33.6	80	26	324	400	9.5	9.7	1.51	25	15	34	46.8	1.449035813	79.61910222	11.38752209	184.5483871
1209	0	2	0	8.97	119	36.6	81	26	325	313	9.6	9.9	0.53	59	17	52	41.6	2.345323741	125.5183144	12.17487548	34.89655172
1210	0	1	1	8.46	112	33.8	74	25	331	492	9	8.9	0.51	93	14	39	39.2	0.874485597	119.6626098	5.499129284	323
1211	0	2	1	8.22	112	34.5	78	26	325	577	8.3	7.7	0.67	96	35	36	38.7	1.421621622	189.7152627	2.308147564	26
1212	0	1	1	21.89	124	37.6	79	26	330	177	12.1	16.1	2.34	31	36	51	41.6	0.267045455	11.48563063	1.092108269	336.6
1213	0	1	0	9.63	134	41.8	81	26	321	229	9.9	11.2	1.25	9	16	44	41.9	0.5	41.57317241	0.11437161	4.2
1214	0	1	1	4.32	115	36.8	88	27	313	101	10.3	11.5	0.47	15	15	45	42.5	1.462603878	64.76351698	5.27085257	27.4
1215	0	1	0	7.36	98	29.7	58	19	330	458	0	0	0.74	10	17	33	46.5	0.852697095	129.1042757	6.711731012	183.1538462
1216	0	1	0	15.04	99	30.7	61	20	322	687	10.8	10.8	0.68	84	14	27	40.3	2.796812749	181.9848267	16.40512418	206.4333333
1217	0	3	1	4.33	134	40.5	74	25	331	191	9.8	10.2	0.22	25	27	59	38.9	1.774480712	130.8927433	6.55149019	38.24
1218	0	1	1	7.55	108	33.6	76	24	321	230	10.5	10.2	0.64	36	21	56	40.9	0.761165049	59.15257507	8.955185495	102.4117647
1219	0	1	1	7.08	119	35.9	86	29	331	221	11.5	13.2	0.67	40	20	95	48.7	0.91954023	71.75790636	7.136827067	35.4516129
1220	0	1	1	16.93	106	33.3	80	25	318	480	9.1	9.3	0.96	76	17	31	45.7	2.11627907	94.19281662	14.45859735	167.4545455
1221	0	1	1	15.65	93	30.5	83	25	305	411	8.7	8.5	1.57	98	14	32	40.1	2.635245902	107.631069	12.58576442	178
1222	0	2	1	4.6	135	39.6	77	26	341	189	8.7	8.5	0.35	10	32	55	39.3	0.759541985	78.41022237	5.953368735	28.7
1223	0	0.916666667	1	6.71	103	32.6	76	24	316	286	9.6	9.6	0.66	47	15	39	46.1	1.427027027	115.1971644	14.77020985	748.3673469
1224	0	1	1	10.48	127	38	84	28	334	319	10	9.5	0.71	53	37	43	43.7	0.814595661	60.03733984	1.584684644	171.8367347
1225	0	1	0	7.28	126	40.4	85	27	312	274	9.9	10.4	0.57	28	19	45	44	0.827380952	74.67730682	1.83695273	48.14285714
1226	0	1	0	7.34	145	42.7	84	28	340	169	9.3	9.5	0.76	19	16	39	44.3	0.503412969	39.29099515	0.990412067	17.04
1227	0	1	0	12.2	105	33.4	76	24	314	469	9.1	8.8	0.57	34	16	35	44.9	0.346998536	56.28495308	1.579338982	268.5714286
1228	0	1	1	6.09	121	37.4	75	25	329	356	9.2	9.6	1.38	31	21	31	40.9	0.425287356	83.98920408	14.28996093	336.5
1229	0	1	1	14.37	119	36.3	66	22	328	239	10.7	13.4	0.86	15	27	49	44.3	0.857142857	32.99974594	6.731119727	270.8333333
1230	0	1	1	7.49	135	39.1	80	27	345	276	11.5	14.4	0.85	34	28	45	41.4	0.512820513	62.98996953	0.586537035	10.28
1231	0	2	0	6.85	121	37	83	27	327	269	9	8.7	0.47	10	21	62	45.1	0.77480916	74.94288739	0.139020449	0.875438596
1232	0	3	1	26.45	106	34	84	26	312	269	10	10.4	1.38	39	5	22	36.5	8.742268041	104.846725	24.22388089	19.73015873
1233	0	2	0	8.86	127	37.4	79	27	340	363	8	7.7	0.59	14	26	49	44.5	0.456375839	68.74270911	0.094497553	7.128571429
1234	0	1	1	20.3	116	35.9	68	22	323	513	9.8	11.4	1.07	16	17	49	46.6	1.326683292	63.01979043	0.061299952	10.18367347
1235	0	1	0	7.39	126	38.1	80	26	331	229	12.3	15.8	0.67	17	30	60	48.1	0.595026643	55.04053531	0.374948625	7.428571429
1236	0	2	1	11.1	134	41.9	80	26	320	198	9.9	10.6	0.68	23	21	64	43.2	1.912772586	55.56958828	3.946002077	24.24137931
1237	0	2	0	8.13	119	35.4	76	26	336	585	9.5	9.8	0.55	50	10	27	38.5	1.539726027	197.1389577	3.477733407	147.4285714
1238	0	1	0	24.58	90	31.6	65	19	285	530	9.7	10.5	2.18	29	24	40	41.5	2.254480287	77.28403487	17.61784357	2465.714286
1239	0	2	0	4.92	120	36.1	79	26	332	203	10.7	12	0.48	15	17	46	44	0.38125	64.46900407	0.158473069	10.18367347
1240	0	2	0	14.31	106	32.2	60	20	329	300	0	0	0.67	24	18	35	46.1	6.307692308	161.2643122	17.35741547	12.13909774
1241	0	1	0	4.83	125	37	79	27	338	212	10.4	11.6	0.37	6	24	44	50.3	0.427018634	68.15580675	0.160423338	9.98
1242	0	2	1	12.06	131	41.8	78	25	313	304	9.6	10.5	0.61	18	12	38	45.6	0.821917808	49.32934804	1.96181519	57.57142857
1243	0	3	1	3.16	119	36.2	79	26	329	179	8.9	8.6	0.13	9	15	59	44.1	1.333333333	137.8237704	10.9027072	15.56043956
1244	0	1	0	7.87	128	39.4	92	30	325	185	10.8	11.9	0.76	35	27	48	42.7	1.2039801	58.47509593	12.52947461	172.3478261
1245	0	1	1	14.04	108	33.5	84	27	322	212	9.8	10.4	1.25	13	16	37	48	8	149.5021297	29.47730671	31.90839695
1246	0	1	0	6.9	119	37.4	83	26	318	240	8.6	8.6	0.64	41	15	46	43.5	1.207823961	85.04305305	7.75663513	446.7346939
1247	0	3	0	3.47	104	30.3	78	27	343	196	11.5	13.5	0.27	37	13	45	45.5	0.840725806	113.8793344	3.956725853	5.082089552
1248	0	1	1	10.17	103	33.1	80	25	311	176	10.9	13.6	0.87	17	18	44	45.5	0.963203463	37.45844454	25.12695433	4.733761026
1249	0	3	0	6.16	115	34.3	85	29	335	195	10.9	11.9	0.48	21	16	52	39.1	1.142857143	74.13546641	6.949724748	121.8666667
1250	0	3	1	5.35	119	35.7	78	26	333	312	9.2	9.1	0.55	24	24	76	42.6	1.382352941	155.9298316	10.85011745	241.2222222
1251	0	2	1	2.33	106	31.3	78	26	339	138	10.2	9.9	0.08	13	13	39	42.6	1.046610169	125.4819233	25.76925875	23.4214876
1252	0	1	1	11.85	102	33.9	58	17	301	474	8.9	9.6	1.09	34	17	44	41.2	0.808080808	80.80808081	1.121766185	20.5625
1253	0	2	1	13.18	114	35.1	80	26	325	422	8.8	8.5	0.5	46	13	35	46.5	7.80733945	293.7450404	41.883031	136.75
1254	0	1	1	6.5	110	35.4	76	24	311	320	8.7	8.8	0.43	25	14	23	40.3	0.741682975	96.34201415	4.588288424	7.507389163
1255	0	1	0	10.28	107	34.3	58	18	312	540	10.1	13.2	1.18	4	35	52	51	2.464566929	206.8078066	18.07653421	337.1428571
1256	0	3	0	5.4	110	34.9	81	26	315	269	9.5	9.4	0.47	43	14	33	39.6	1.636627907	144.8105082	30.10874246	32.32947977
1257	0	1	1	6.95	113	33	80	28	342	321	10.1	10.6	0.36	6	30	54	43.6	0.469387755	72.50714342	0.112713597	9.98
1258	0	1	1	4.45	104	30.7	82	28	339	150	9.7	10.2	0.31	16	26	51	46.5	0.127139364	41.20765913	1.101618087	6.796610169
1259	0	2	1	3.66	116	36.1	90	29	321	104	10.6	11.3	0.28	7	23	64	41.2	0.680221811	52.5236609	0.252012565	10.18367347
1260	0	1	0	4.6	114	34	81	27	335	179	11.9	13.9	0.52	3	108	57	45.5	3.161137441	184.422007	4.409643519	38.90909091
1261	0	1	1	16.23	106	32.6	74	24	325	377	9.1	9.6	0.88	24	15	53	47	0.388719512	35.4094345	7.058405843	1073.571429
1262	0	2	1	4.87	122	36.8	81	27	332	233	11.3	12.7	0.44	18	57	69	44.8	0.631481481	88.59989353	0.18974827	3.564285714
1263	0	2	1	19.6	110	34.2	78	25	322	661	8.8	8.3	1.22	44	9	27	39.8	5.678571429	240.8892128	2.820699708	17.2
1264	0	1	1	6.22	122	37.8	77	25	323	197	9.5	8.9	0.35	20	11	63	41.3	0.163568773	39.24662419	0.133478367	11.16666667
1265	0	3	1	4.62	136	39.7	86	29	343	195	9.9	10.2	0.38	12	18	53	42.6	0.975824176	92.76437848	0.608914895	26.12244898
1266	0	1	1	8.12	115	37	79	25	311	330	8.4	8	0.33	20	100	71	42.1	0.391629297	60.74797323	0.091858299	10.18367347
1267	0	1	0	17.47	114	35.6	81	26	320	417	8.5	7.2	1.69	69	60	48	40.9	1.943661972	84.04750196	7.445359046	38.08247423
1268	0	3	1	7.62	102	31.3	84	28	326	355	9.1	8.7	0.46	22	13	30	41.9	5.727941176	342.5582832	53.30399876	27.62
1269	0	1	1	3.3	110	32.7	78	26	336	147	8.8	8.5	0.18	10	24	49	42.8	2.461538462	163.1701632	34.95393495	108.5862069
1270	0	1	0	15.09	110	35.8	77	24	307	396	9.3	9.4	0.77	8	21	52	47.9	0.463565891	40.68611586	0.307200723	19.93333333
1271	0	3	1	7.26	111	32.5	76	26	342	350	9.6	10.2	0.53	34	14	27	41	0.754940711	95.27542765	1.783011575	133.6734694
1272	0	3	1	12.58	123	36.4	80	27	338	229	12.4	16.4	1.16	38	11	28	41.1	3.666666667	94.80988341	9.046270535	364.1666667
1273	0	1	1	10.18	120	37.1	82	27	323	357	9.1	9.2	0.61	40	20	55	38.2	0.314814815	49.95550182	0.535937176	2.092896175
1274	0	1	1	3.59	127	37.6	79	27	338	144	11.1	13.1	0.37	13	19	71	53.1	1.79245283	126.1365428	0.437098159	7.128571429
1275	0	2	0	11.42	110	33.7	81	27	326	548	8.1	7.6	1.17	71	15	38	40	1.476454294	132.9251786	4.783365918	402.4489796
1276	0	2	1	6.9	122	37.5	76	25	325	410	8.2	7.9	0.51	20	13	36	43.3	3.204545455	270.0922266	32.89196311	161.0645161
1277	0	3	1	4.84	90	25.8	78	27	349	120	0	0	0.11	16	18	45	45.6	0.99795082	50.80612383	0.211268798	10.18367347
1278	0	2	1	6.06	127	40.3	84	26	315	207	8.9	8.6	0.32	17	28	62	40.4	0.557755776	56.36702284	0.135879925	3.11875
1279	0	2	1	8.02	126	36.7	74	25	343	301	9.9	10.4	0.96	14	85	167	48.3	0.830866808	79.34708683	1.144074275	8.509803922
1280	0	0.916666667	0	23.22	117	37	79	25	316	469	9.5	9.4	1.7	24	20	38	45.5	3.258064516	93.07882526	8.664864629	106.4878049
1281	0	3	1	5.81	122	36.2	80	27	337	181	10.4	11.6	0.71	23	17	38	43	0.950892857	69.53835751	4.437392427	52.5
1282	0	3	1	8.61	123	39.5	78	24	311	336	9.1	9.3	0.42	35	14	30	39.7	1.600558659	109.0066767	2.407230776	7.134615385
1283	0	2	0	7.33	116	33.4	78	27	347	280	8.6	8.6	0.52	10	15	31	46.9	0.591766724	65.52175205	0.767540524	11.31034483
1284	0	0.916666667	0	5.1	123	35.8	75	26	344	164	10	11.2	0.41	18	26	60	42.9	0.99132321	69.75458296	2.37761048	14.33333333
1285	0	3	1	5.47	113	33.4	83	28	338	171	10.6	12.2	0.25	10	12	44	43.2	4.156756757	168.9806809	40.56524532	20.42288557
1286	0	1	1	9.31	121	37.9	78	25	319	311	8.7	8.8	0.45	63	18	33	11.6	0.792960663	69.16136837	0.110969527	8.316666667
1287	0	1	0	10.48	104	34	82	25	306	529	8.6	8.2	0.87	39	55	68	42.3	1.12412178	118.2133472	1.613422243	25.78571429
1288	0	1	1	11.23	117	35.1	77	26	333	262	9.6	10.1	0.51	24	17	36	40.1	1.571428571	62.88508111	13.43868585	169.6666667
1289	0	1	0	24.43	112	33.1	78	27	338	331	9.1	9.6	2.01	20	25	43	40.1	10.325	169.3614409	0.255321326	0.121116505
1290	0	1	1	10.8	103	31.2	77	26	330	220	9.5	9	1.73	53	19	24	38.8	1.383285303	58.70423738	16.56260006	238.7307692
1291	0	2	1	6.41	110	32.7	83	28	336	288	9.8	10.1	0.5	50	13	29	35.1	1.394594595	121.4318843	0.48488426	6.052631579
1292	0	1	1	9.76	114	34.4	76	25	331	449	9.4	8.9	0.61	91	14	23	39.1	1.011086475	102.0046527	3.946148813	6.094736842
1293	0	2	1	3.91	117	35.2	80	26	332	162	9.4	9.1	0.17	33	19	39	40.7	1.331695332	101.7990788	1.960574851	5.886792453
1294	0	2	0	3.12	110	34.3	84	27	321	196	10.3	10.9	0.33	24	10	31	39.3	3.144186047	292.1884317	26.83363148	14.4
1295	0	1	1	5.4	114	34.4	75	25	331	207	9.9	10.5	0.72	12	25	46	46.2	0.563088512	72.1908349	2.280811885	133.4693878
1296	0	1	1	6.72	102	32.7	77	24	312	233	10.1	11.4	0.45	29	13	38	44.4	1.150462963	80.26069224	24.04720569	218.15625
1297	0	2	0	6.07	100	30.8	58	19	325	383	11	14.1	0.34	25	23	50	39.8	1.290243902	153.8956081	3.037730542	31.5
1298	0	2	1	9.6	125	37	76	26	338	183	11.7	13.7	0.4	23	19	50	40.9	1.697674419	55.41424419	3.721535853	111.7272727
1299	0	3	0	7.87	120	37.6	86	27	319	181	9.9	10.5	0.52	87	10	36	38.1	2.093333333	76.66243117	3.960186362	12.46666667
1300	0	1	1	14.81	111	35.2	77	24	315	507	9.3	9.5	1.15	28	19	44	48.1	0.914583333	71.32005402	1.367319379	198.3673469
1301	0	2	0	4.59	117	35.1	81	27	333	255	9.8	10.3	0.34	22	16	42	46.3	1.089041096	126.8391679	2.069219367	34.66666667
1302	0	0.916666667	0	12.05	93	29	76	24	321	367	9	8.7	1.12	93	20	31	34.6	1.339572193	81.43430892	5.920074556	88.93333333
1303	0	1	1	15.14	112	33.9	79	26	330	540	9.7	10.6	0.58	75	29	44	41.8	0.69380531	63.12762301	0.613740779	32.8125
1304	0	3	1	4.15	116	34.4	83	28	337	212	9.3	8.8	0.36	12	21	45	40.1	0.738049713	97.67559723	3.63058352	56.28571429
1305	0	1	1	6.84	85	27.6	58	18	308	384	8.7	8.8	0.39	5	12	26	44	0.705544933	107.3429271	0.139489897	10.18367347
1306	0	1	1	14.39	108	33.9	78	25	319	417	8.7	8.5	1.54	23	21	37	44.9	0.697142857	55.19706145	3.894238724	294.2
1307	0	2	0	4.08	110	31.5	79	28	349	260	10.4	11.4	0.37	29	17	42	44.1	0.372699387	97.7384819	0.187582702	3.326666667
1308	0	3	1	6.83	135	39.5	80	27	342	247	10	10.3	0.43	13	11	33	41.1	1.502890173	104.5201804	0.837854078	40.40816327
1309	0	1	1	15.05	121	37.1	79	26	326	227	9.1	9.3	1.04	45	19	49	44	3.128888889	67.03580657	2.46290144	15.16363636
1310	0	0.916666667	1	10.69	118	37.4	87	27	316	183	10.3	11	0.31	8	29	93	44.1	0.055921053	18.77061691	0.051183267	7.128571429
1311	0	1	1	8.41	112	33.1	81	27	338	212	9	8.8	0.64	15	19	41	44.7	5.065789474	165.8426685	7.50203392	8.5625
1312	0	1	0	7.39	123	37.6	81	27	327	177	9.1	9.6	0.81	5	21	48	44.7	0.845833333	49.8985115	1.508231845	107
1313	0	2	0	5.74	99	33.2	63	19	298	336	9.6	9.9	0.56	12	14	42	51.7	1.255639098	146.708234	2.907966781	31.71428571
1314	0	2	0	3.94	106	30.9	57	20	343	262	0	0	0.33	11	19	42	49.5	0.923728814	140.8844532	1.182999226	7.857142857
1315	0	1	1	4.72	99	30.5	77	25	325	209	9.2	9.5	0.26	9	39	62	45.1	0.785984848	83.86299435	0.200227915	9.98
1316	0	1	0	13.57	112	34.9	85	27	321	368	9.2	9.3	0.65	61	11	29	46.4	0.483552632	44.60303301	10.7568456	118.3333333
1317	0	1	1	13.95	96	31.5	71	22	305	631	8.8	7.9	0.84	52	13	32	37	1.442359249	121.2680293	3.624588006	188.6
1318	0	1	1	4.17	122	36.8	82	27	332	293	10.6	11.8	0.33	12	23	47	44.7	0.680147059	129.1613768	4.342114544	82.08333333
1319	0	1	0	5.62	135	41.4	85	28	326	118	11.8	14.5	0.49	13	21	52	45	0.625698324	39.09951821	2.097457206	105.5
1320	0	1	1	10.15	111	34.9	82	26	318	355	8.9	9.2	0.71	28	17	32	40.4	0.332850941	50.61558532	1.103562339	157.9591837
1321	0	1	1	7.51	101	30.1	71	24	336	272	11.5	13.4	0.8	23	12	38	39.8	3.465	181.0918775	14.08122503	27.82894737
1322	0	3	1	8.76	121	38.1	78	25	318	221	7.8	7.5	0.51	22	18	36	45.8	0.503558719	44.89023221	5.303547344	522.2
1323	0	1	0	14.75	112	36.1	73	23	310	324	9.4	9.4	1.52	23	17	27	40.9	1.264631043	55.89338854	3.774528831	95.13043478
1324	0	1	1	9.68	119	37.8	86	27	315	350	8.9	8.7	1.29	33	47	76	42.8	1.207692308	92.71031998	2.476689977	32.24137931
1325	0	2	0	6.56	120	36.9	89	29	325	549	8.7	8.2	1.41	84	20	36	39.2	0.259717314	147.8604671	3.215763165	91.84615385
1326	0	1	1	14.32	120	36	85	28	333	295	9.1	9.5	1.19	11	19	37	42	2.47148289	78.32912038	7.418697028	60.73913043
1327	0	2	1	8.45	116	35.1	82	27	330	370	9	9.2	0.73	21	17	33	42.5	0.524734982	77.36215945	1.775147929	44.68421053
1328	0	3	0	4.32	122	37.9	83	27	322	256	9.7	9.9	0.19	34	14	46	46.4	0.430534351	90.47215154	0.943596268	5.235294118
1329	0	1	1	5.2	116	34.4	79	27	337	233	10	10.2	0.27	12	19	43	47.4	0.276056338	63.10942579	5.395449621	48.58536585
1330	0	2	0	6.31	125	37.6	84	28	332	324	8.4	8.4	0.35	10	12	34	45.2	1	110.6617848	0.170432811	1.996
1331	0	2	1	7.24	120	35.1	79	27	342	211	12.1	15.2	0.52	11	19	32	48.7	2.751072961	125.0800275	13.23714225	446.6
1332	0	2	0	8.02	117	34.3	81	28	341	284	9.9	10.6	0.91	31	19	30	42.8	1.382113821	95.96604694	4.369158405	28.10869565
1333	0	3	0	5.87	106	32.7	82	27	324	232	10.8	11.5	0.63	83	17	26	39	1.86038961	128.321423	17.55016704	26.66386555
1334	0	2	0	8.91	113	33.7	86	29	335	259	9.4	9.1	0.78	9	19	5	42.5	4.934640523	189.9899503	24.08250992	44.97260274
1335	0	1	0	8.02	116	34.6	84	28	335	256	8.8	8.2	0.69	16	23	49	45	1.237745098	78.23578309	6.096890128	28.09859155
1336	0	3	1	3.9	116	34.8	78	26	333	146	8.9	8.8	0.17	14	14	55	42.9	0.450682853	56.80712813	0.712034551	16.63636364
1337	0	3	0	3.86	108	32.9	82	27	328	175	9.5	9.4	0.24	23	11	39	47.8	0.865191147	91.22090053	0.677640975	2.166666667
1338	0	2	1	4.65	128	40.5	84	27	316	186	9.8	8.8	0.36	18	19	66	42.1	0.711895911	74.34944238	2.618219611	20.46875
1339	0	1	1	6.25	111	32.9	93	31	337	255	9.8	10.3	0.62	8	15	42	46.1	0.808247423	84.12371134	3.473814433	105.3
1340	0	1	1	5.19	132	41.8	89	28	316	229	9.4	9.7	0.66	10	23	60	42.7	0.458961474	73.90839877	0.561574733	5.8
1341	0	1	1	8.49	119	37	77	25	322	318	8.5	8.6	0.64	29	15	48	45.4	0.555743243	63.26998376	3.625091523	18.78350515
1342	0	2	0	10.96	134	38.6	81	28	347	316	10.5	11.2	0.6	9	18	35	46.1	0.891615542	58.96138403	0.093106742	10.18367347
1343	0	1	1	5.07	96	29.7	56	18	323	216	0	0	0.36	26	38	60	41.2	1.112385321	97.7145649	36.93248647	56.30344828
1344	0	1	1	4.71	123	38.7	81	26	318	200	10.5	12	0.33	15	21	58	43.9	0.622574956	74.89037921	1.400450091	24.93333333
1345	0	1	1	11.44	122	34.6	76	27	353	274	9.9	10.1	1.2	2	21	37	46.3	5.607407407	177.4151774	3.347578348	2.136363636
1346	0	1	0	9.93	117	35.5	77	26	330	191	10.2	10.5	0.81	9	19	38	42.9	1.907936508	61.06235713	4.984095014	155.9
1347	0	1	1	10.31	114	35.6	85	27	320	294	9.9	10.3	0.54	20	23	53	40	1.004347826	61.99131278	0.105216548	1.039583333
1348	0	1	1	12.85	95	28.8	57	19	330	512	9.8	11.7	1.12	33	30	41	42.7	1.148058252	96.70960674	18.835707	72.78832117
1349	0	1	1	6.24	129	39.1	82	27	330	277	9.8	10.4	0.63	3	25	47	48	0.611721612	81.30224476	0.146461445	10.18367347
1350	0	3	0	7.5	108	32.9	88	29	328	318	8.7	8.3	0.63	81	18	34	36.8	4.083333333	235.5555556	9.696296296	4.407407407
1351	0	2	1	6.17	131	37.3	80	28	351	272	9.9	9.6	0.53	14	10	23	41.2	0.450726979	71.21854405	1.623363872	13.19148936
1352	0	1	1	9.29	129	40.2	79	25	321	334	8.6	8.3	0.53	20	17	57	40.1	0.746716698	67.45335318	0.238308254	14.75
1353	0	2	1	3.97	126	37.6	79	27	335	196	10.2	10.9	0.43	16	13	27	40.3	0.481418919	83.39573831	6.395091565	214.7142857
1354	0	2	1	5.34	122	35.5	82	28	344	195	10.1	10.4	0.25	17	10	43	39.3	0.593220339	61.89297277	1.418777376	91.2244898
1355	0	3	0	10.02	119	35.1	84	28	339	327	8.6	8.6	0.74	76	12	34	46.5	3.229357798	149.7005988	6.097895951	53.28
1356	0	1	1	9.68	124	38.2	80	26	325	310	9.3	9.6	0.77	12	30	54	43.5	0.630630631	57.70233043	2.671059489	6.800947867
1357	0	3	1	9.08	118	38.3	72	22	308	263	10.7	11.1	0.6	73	10	27	41.2	2.615079365	114.9395147	18.55202433	96.47727273
1358	0	3	0	4.74	90	30.3	53	16	297	192	0	0	0.29	2	16	43	45	0.756603774	76.42703606	1.026988297	52.65306122
1359	0	1	0	13.64	109	34	60	19	321	522	9.9	13.2	0.62	14	32	49	49.9	0.438167939	58.42716751	0.05585279	3.11875
1360	0	2	0	4.31	119	34.7	79	27	343	213	9.5	8.9	0.26	19	12	51	41.9	0.385185185	73.21474607	1.110251783	17.94444444
1361	0	1	1	12.68	137	40.8	84	28	336	189	9	8.6	0.61	7	21	63	42.2	2.087662338	48.39403499	2.452988652	2.956790123
1362	0	1	1	7.12	116	35.3	80	26	329	333	9.2	8.9	0.97	12	25	61	52.5	1.07038835	113.5185993	15.35398713	643.4285714
1363	0	1	0	4.37	103	32.5	83	26	317	133	11.9	14.2	0.24	11	16	36	43.5	0.353535354	43.91743522	1.29771068	6.661016949
1364	0	2	1	9.55	114	35.9	81	26	318	324	10.9	11.7	0.92	9	16	69	44.3	1.570200573	97.21117929	1.692194602	80.57142857
1365	0	1	1	11.74	120	36.8	84	27	326	284	9.8	10.3	0.96	28	16	48	44.3	0.510779436	40.11741407	1.799633293	79.625
1366	0	2	0	5.91	129	39	76	25	331	306	9.3	9.9	0.51	38	23	51	38.6	0.417061611	81.79565521	2.248043988	16.17307692
1367	0	0.916666667	1	15.76	120	35.6	78	26	337	402	9.2	9.1	0.99	22	14	42	43.1	0.349275362	36.96755683	1.710439197	48.94736842
1368	0	1	1	14.86	116	36	71	23	322	335	9.5	10.2	0.99	13	43	75	38.8	0.982832618	48.37712787	1.734356137	171.5714286
1369	0	3	0	5.44	120	35.8	80	27	335	185	9.5	9.7	0.27	10	10	28	41.4	1.710601719	97.44227204	4.703564807	178.6
1370	0	1	1	8.51	123	36.9	78	26	333	257	8.7	8.3	0.93	27	19	49	39.3	1.291237113	77.83444583	11.56008092	51.58108108
1371	0	1	0	17.17	119	34.7	77	26	343	552	7.9	7.5	0.89	71	13	33	37.9	2.686507937	127.5757828	8.687633469	417.6666667
1372	0	3	0	9.58	122	35.9	78	27	340	359	9.2	9.7	1	70	10	25	41.6	2.097222222	130.1177221	7.071300162	30.01538462
1373	0	3	1	2.88	127	36.8	81	28	345	218	9.5	9.7	0.27	29	15	46	43.6	0.304154303	112.3062974	3.436160567	6.23364486
1374	0	1	0	15.2	113	34.8	80	26	325	588	9.1	9.2	0.89	58	14	42	42.7	0.961864407	81.95807315	4.152263604	607.9591837
1375	0	1	1	10.56	109	31.9	80	27	342	250	8.5	8.6	0.58	31	45	82	42.8	0.244	31.56565657	0.695707071	34.4375
1376	0	3	1	6.59	113	35.8	81	26	316	283	11.1	13.2	0.4	27	9	38	47.9	2.792682927	174.5685135	10.02381041	180.5555556
1377	0	2	0	2.87	102	33.7	65	20	303	213	0	0	0.13	11	10	48	44.1	0.523125997	118.3668706	1.417068169	52.04081633
